# Supplementary material for: Low mutation rate in epaulette sharks is consistent with a slow rate of evolution in sharks
Source: Nat Commun. 2023 Oct 19;14:6628. doi: 10.1038/s41467-023-42238-x (PMC10587355; doi:10.1038/s41467-023-42238-x)
Supplement: Supplementary file 4 — Source Data [file 41467_2023_42238_MOESM4_ESM.xls]

## Sheet: Fig.7 source data
pop	chromosome	window_pos_1	window_pos_2	avg_pi	no_sites	count_diffs	count_comparisons	count_missing
1	scaffold_1_mat	1	100000	0.000655766	68622	45	68622	60622
2	scaffold_1_mat	1	100000	0.00149128	56998	85	56998	83870
1	scaffold_1_mat	100001	200000	0.000141789	98738	14	98738	1736
2	scaffold_1_mat	100001	200000	0.000344478	98700	34	98700	1812
1	scaffold_1_mat	200001	300000	0.000110376	99659	11	99659	582
2	scaffold_1_mat	200001	300000	0.000250923	99632	25	99632	636
1	scaffold_1_mat	300001	400000	7.0235288215522e-05	99665	7	99665	602
2	scaffold_1_mat	300001	400000	0.000170592	99653	17	99653	626
1	scaffold_1_mat	400001	500000	9.042045511629076e-05	99535	9	99535	742
2	scaffold_1_mat	400001	500000	0.00020109	99458	20	99458	896
2	scaffold_1_mat	500001	600000	0.000281667	99408	28	99408	1096
1	scaffold_1_mat	500001	600000	0.000141022	99275	14	99275	1362
1	scaffold_1_mat	600001	700000	7.034822370735139e-05	99505	7	99505	968
2	scaffold_1_mat	600001	700000	0.000183048	98335	18	98335	3308
1	scaffold_1_mat	700001	800000	0.000130212	99837	13	99837	190
2	scaffold_1_mat	700001	800000	0.000260529	99797	26	99797	270
1	scaffold_1_mat	800001	900000	0.000220691	99687	22	99687	598
2	scaffold_1_mat	800001	900000	0.000220662	99700	22	99700	572
1	scaffold_1_mat	900001	1000000	0.000461949	99578	46	99578	784
2	scaffold_1_mat	900001	1000000	0.000210888	99579	21	99579	782
1	scaffold_1_mat	1000001	1100000	0.000130336	99742	13	99742	508
2	scaffold_1_mat	1000001	1100000	0.000381132	99703	38	99703	586
1	scaffold_1_mat	1100001	1200000	0.000130674	99484	13	99484	1016
2	scaffold_1_mat	1100001	1200000	0.000271335	99508	27	99508	968
2	scaffold_1_mat	1200001	1300000	0.000130535	99590	13	99590	762
1	scaffold_1_mat	1200001	1300000	0.000140552	99607	14	99607	728
1	scaffold_1_mat	1300001	1400000	0.00032104	99676	32	99676	634
2	scaffold_1_mat	1300001	1400000	0.00014034	99758	14	99758	470
1	scaffold_1_mat	1400001	1500000	0.000361406	99611	36	99611	708
2	scaffold_1_mat	1400001	1500000	0.000130572	99562	13	99562	806
1	scaffold_1_mat	1500001	1600000	0.000461158	99749	46	99749	438
2	scaffold_1_mat	1500001	1600000	0.00013031	99762	13	99762	412
1	scaffold_1_mat	1600001	1700000	0.000592923	99507	59	99507	912
2	scaffold_1_mat	1600001	1700000	0.000120561	99535	12	99535	856
1	scaffold_1_mat	1700001	1800000	0.00204821	99111	203	99111	1498
2	scaffold_1_mat	1700001	1800000	0.000130814	99378	13	99378	964
2	scaffold_1_mat	1800001	1900000	0.00176737	99583	176	99583	468
1	scaffold_1_mat	1800001	1900000	0.000672664	99604	67	99604	426
1	scaffold_1_mat	1900001	2000000	0.0011605	99095	115	99095	1650
2	scaffold_1_mat	1900001	2000000	0.00439321	99244	436	99244	1352
1	scaffold_1_mat	2000001	2100000	0.000979746	53075	52	53075	93824
2	scaffold_1_mat	2000001	2100000	0.000890024	51684	46	51684	96606
1	scaffold_1_mat	2100001	2200000	0.000461547	75832	35	75832	48296
2	scaffold_1_mat	2100001	2200000	0.000484794	76321	37	76321	47318
1	scaffold_1_mat	2200001	2300000	0.000793475	99562	79	99562	818
2	scaffold_1_mat	2200001	2300000	0.000582113	99637	58	99637	668
1	scaffold_1_mat	2300001	2400000	0.000923806	99588	92	99588	636
2	scaffold_1_mat	2300001	2400000	0.000832982	99642	83	99642	528
2	scaffold_1_mat	2400001	2500000	0.000502169	99568	50	99568	730
1	scaffold_1_mat	2400001	2500000	0.00111463	99585	111	99585	696
2	scaffold_1_mat	2500001	2600000	0.000822608	99683	82	99683	358
1	scaffold_1_mat	2500001	2600000	0.000522314	99557	52	99557	610
1	scaffold_1_mat	2600001	2700000	0.00452198	99514	450	99514	684
2	scaffold_1_mat	2600001	2700000	0.000381197	99686	38	99686	340
1	scaffold_1_mat	2700001	2800000	0.000282571	99090	28	99090	1240
2	scaffold_1_mat	2700001	2800000	7.559721802237678e-05	92596	7	92596	14228
1	scaffold_1_mat	2800001	2900000	0.000695067	99271	69	99271	672
2	scaffold_1_mat	2800001	2900000	0.000264704	98223	26	98223	2768
1	scaffold_1_mat	2900001	3000000	0.000512975	99420	51	99420	520
2	scaffold_1_mat	2900001	3000000	5.25447418476833e-05	95157	5	95157	9046
1	scaffold_1_mat	3000001	3100000	0.0012572	99427	125	99427	612
2	scaffold_1_mat	3000001	3100000	0.000734909	99332	73	99332	802
1	scaffold_1_mat	3100001	3200000	0.00221477	99333	220	99333	838
2	scaffold_1_mat	3100001	3200000	0.000170794	99535	17	99535	434
2	scaffold_1_mat	3200001	3300000	6.011662625493457e-05	99806	6	99806	194
1	scaffold_1_mat	3200001	3300000	0.00211429	99797	211	99797	212
1	scaffold_1_mat	3300001	3400000	0.00237817	99236	236	99236	1072
2	scaffold_1_mat	3300001	3400000	0.00180739	99038	179	99038	1468
1	scaffold_1_mat	3400001	3500000	0.000693022	98121	68	98121	3490
2	scaffold_1_mat	3400001	3500000	0.00206689	98215	203	98215	3302
1	scaffold_1_mat	3500001	3600000	0.000361558	99569	36	99569	616
2	scaffold_1_mat	3500001	3600000	0.00296203	99594	295	99594	566
1	scaffold_1_mat	3600001	3700000	0.00038143	99625	38	99625	650
2	scaffold_1_mat	3600001	3700000	0.000533693	99308	53	99308	1284
1	scaffold_1_mat	3700001	3800000	0.00265807	99320	264	99320	750
2	scaffold_1_mat	3700001	3800000	0.000191648	99140	19	99140	1110
2	scaffold_1_mat	3800001	3900000	0.000104187	95981	10	95981	7682
1	scaffold_1_mat	3800001	3900000	0.00217505	97929	213	97929	3786
1	scaffold_1_mat	3900001	4000000	0.00218165	99466	217	99466	736
2	scaffold_1_mat	3900001	4000000	0.000130702	99463	13	99463	742
1	scaffold_1_mat	4000001	4100000	0.000744145	99443	74	99443	542
2	scaffold_1_mat	4000001	4100000	0.000475535	98836	47	98836	1756
1	scaffold_1_mat	4100001	4200000	0.000331785	99462	33	99462	848
2	scaffold_1_mat	4100001	4200000	2.027472248973592e-05	98645	2	98645	2482
1	scaffold_1_mat	4200001	4300000	0.000465347	98851	46	98851	1936
2	scaffold_1_mat	4200001	4300000	2.084332075786314e-05	95954	2	95954	7730
1	scaffold_1_mat	4300001	4400000	0.000881693	99808	88	99808	346
2	scaffold_1_mat	4300001	4400000	0.000711694	99762	71	99762	438
2	scaffold_1_mat	4400001	4500000	0.000393439	99126	39	99126	1006
1	scaffold_1_mat	4400001	4500000	0.00296628	99114	294	99114	1030
1	scaffold_1_mat	4500001	4600000	0.00346069	99691	345	99691	164
2	scaffold_1_mat	4500001	4600000	0.00134614	99544	134	99544	458
1	scaffold_1_mat	4600001	4700000	0.00109869	99209	109	99209	1376
2	scaffold_1_mat	4600001	4700000	0.000476809	98572	47	98572	2650
1	scaffold_1_mat	4700001	4800000	0.00268306	98395	264	98395	3062
2	scaffold_1_mat	4700001	4800000	0.000233062	98686	23	98686	2480
1	scaffold_1_mat	4800001	4900000	0.0027282	99333	271	99333	1196
2	scaffold_1_mat	4800001	4900000	0.00182603	99122	181	99122	1618
2	scaffold_1_mat	4900001	5000000	0.000220917	99585	22	99585	618
1	scaffold_1_mat	4900001	5000000	0.00060244	99595	60	99595	598
2	scaffold_1_mat	5000001	5100000	0.000120353	99707	12	99707	564
1	scaffold_1_mat	5000001	5100000	0.00039124	99683	39	99683	612
1	scaffold_1_mat	5100001	5200000	0.000402293	99430	40	99430	1092
2	scaffold_1_mat	5100001	5200000	5.023055826242453e-05	99541	5	99541	870
1	scaffold_1_mat	5200001	5300000	0.000401582	99606	40	99606	666
2	scaffold_1_mat	5200001	5300000	3.0177443366997947e-05	99412	3	99412	1054
1	scaffold_1_mat	5300001	5400000	0	23306	0	23306	153386
2	scaffold_1_mat	5300001	5400000	4.268396790165614e-05	23428	1	23428	153142
1	scaffold_1_mat	5400001	5500000	0.0013946	96802	135	96802	6150
2	scaffold_1_mat	5400001	5500000	2.0669698222405957e-05	96760	2	96760	6234
1	scaffold_1_mat	5500001	5600000	0.0017196	99442	171	99442	874
2	scaffold_1_mat	5500001	5600000	3.021969719863407e-05	99273	3	99273	1212
2	scaffold_1_mat	5600001	5700000	1.0017430328772065e-05	99826	1	99826	322
1	scaffold_1_mat	5600001	5700000	9.02291821225914e-05	99746	9	99746	482
1	scaffold_1_mat	5700001	5800000	0.000320792	99753	32	99753	446
2	scaffold_1_mat	5700001	5800000	0	99671	0	99671	610
1	scaffold_1_mat	5800001	5900000	0.000231023	99557	23	99557	774
2	scaffold_1_mat	5800001	5900000	0.000230926	99599	23	99599	690
1	scaffold_1_mat	5900001	6000000	4.013082649437165e-05	99674	4	99674	488
2	scaffold_1_mat	5900001	6000000	0.00212299	99388	211	99388	1060
1	scaffold_1_mat	6000001	6100000	6.0242173537621234e-05	99598	6	99598	726
2	scaffold_1_mat	6000001	6100000	0.000612142	99650	61	99650	622
1	scaffold_1_mat	6100001	6200000	3.0101139829828223e-05	99664	3	99664	646
2	scaffold_1_mat	6100001	6200000	4.013364503797646e-05	99667	4	99667	640
2	scaffold_1_mat	6200001	6300000	0.000200598	99702	20	99702	548
1	scaffold_1_mat	6200001	6300000	0.000170546	99680	17	99680	592
1	scaffold_1_mat	6300001	6400000	0.000160356	99778	16	99778	390
2	scaffold_1_mat	6300001	6400000	0.000661594	99759	66	99759	428
1	scaffold_1_mat	6400001	6500000	0.000140337	99760	14	99760	300
2	scaffold_1_mat	6400001	6500000	0.00172575	99667	172	99667	486
1	scaffold_1_mat	6500001	6600000	0.000170508	99702	17	99702	534
2	scaffold_1_mat	6500001	6600000	0.000160527	99672	16	99672	594
1	scaffold_1_mat	6600001	6700000	0.000331822	99451	33	99451	1028
2	scaffold_1_mat	6600001	6700000	6.026032460228186e-05	99568	6	99568	794
1	scaffold_1_mat	6700001	6800000	0.00183587	99680	183	99680	366
2	scaffold_1_mat	6700001	6800000	7.026066707484768e-05	99629	7	99629	468
2	scaffold_1_mat	6800001	6900000	0.00089275	99692	89	99692	464
1	scaffold_1_mat	6800001	6900000	0.000220578	99738	22	99738	372
1	scaffold_1_mat	6900001	7000000	0.000622303	99630	62	99630	648
2	scaffold_1_mat	6900001	7000000	0.00029139	99523	29	99523	862
1	scaffold_1_mat	7000001	7100000	0.00119548	96196	115	96196	6378
2	scaffold_1_mat	7000001	7100000	0.000777363	96480	75	96480	5810
1	scaffold_1_mat	7100001	7200000	0.00103434	99580	103	99580	688
2	scaffold_1_mat	7100001	7200000	0.000442007	99546	44	99546	756
1	scaffold_1_mat	7200001	7300000	0.00367426	99612	366	99612	514
2	scaffold_1_mat	7200001	7300000	0.00194812	99583	194	99583	572
1	scaffold_1_mat	7300001	7400000	0.00284329	98829	281	98829	1470
2	scaffold_1_mat	7300001	7400000	6.05956552915156e-05	99017	6	99017	1094
1	scaffold_1_mat	7400001	7500000	0.000552664	99518	55	99518	876
2	scaffold_1_mat	7400001	7500000	0.000511843	99640	51	99640	632
2	scaffold_1_mat	7500001	7600000	0.00124695	99443	124	99443	1074
1	scaffold_1_mat	7500001	7600000	0.000943927	99584	94	99584	792
1	scaffold_1_mat	7600001	7700000	4.084550188910446e-05	97930	4	97930	2164
2	scaffold_1_mat	7600001	7700000	0.00179934	96702	174	96702	4620
1	scaffold_1_mat	7700001	7800000	0.000465814	96605	45	96605	5910
2	scaffold_1_mat	7700001	7800000	0.0013777	93634	129	93634	11852
1	scaffold_1_mat	7800001	7900000	0.000324369	98653	32	98653	1516
2	scaffold_1_mat	7800001	7900000	0.00274521	98353	270	98353	2116
1	scaffold_1_mat	7900001	8000000	0.0013345	99663	133	99663	326
2	scaffold_1_mat	7900001	8000000	0.00296894	99699	296	99699	254
1	scaffold_1_mat	8000001	8100000	0.00106336	99684	106	99684	518
2	scaffold_1_mat	8000001	8100000	0.0010429	99722	104	99722	442
2	scaffold_1_mat	8100001	8200000	0.00211062	99023	209	99023	1394
1	scaffold_1_mat	8100001	8200000	0.000564345	99230	56	99230	980
1	scaffold_1_mat	8200001	8300000	0.00178219	99316	177	99316	1266
2	scaffold_1_mat	8200001	8300000	0.00208306	99373	207	99373	1152
1	scaffold_1_mat	8300001	8400000	0.000406682	98357	40	98357	2734
2	scaffold_1_mat	8300001	8400000	0.00158529	97143	154	97143	5162
1	scaffold_1_mat	8400001	8500000	0.00245939	99618	245	99618	580
2	scaffold_1_mat	8400001	8500000	0.000120488	99595	12	99595	626
1	scaffold_1_mat	8500001	8600000	0.000572565	99552	57	99552	776
2	scaffold_1_mat	8500001	8600000	0.000813392	99583	81	99583	714
1	scaffold_1_mat	8600001	8700000	0	99668	0	99668	506
2	scaffold_1_mat	8600001	8700000	0.00150411	99727	150	99727	388
2	scaffold_1_mat	8700001	8800000	0.000532337	99561	53	99561	566
1	scaffold_1_mat	8700001	8800000	0.000381741	99544	38	99544	600
1	scaffold_1_mat	8800001	8900000	0.00153124	99266	152	99266	918
2	scaffold_1_mat	8800001	8900000	0.00061544	99116	61	99116	1218
1	scaffold_1_mat	8900001	9000000	0.00125472	98827	124	98827	2084
2	scaffold_1_mat	8900001	9000000	0.000352951	99164	35	99164	1410
1	scaffold_1_mat	9000001	9100000	0.00178873	99512	178	99512	770
2	scaffold_1_mat	9000001	9100000	0.00061293	99522	61	99522	750
1	scaffold_1_mat	9100001	9200000	0.00554506	99007	549	99007	1462
2	scaffold_1_mat	9100001	9200000	0.000494126	99165	49	99165	1146
1	scaffold_1_mat	9200001	9300000	0.000731258	99828	73	99828	316
2	scaffold_1_mat	9200001	9300000	0.000792592	99673	79	99673	626
2	scaffold_1_mat	9300001	9400000	0.000784434	98160	77	98160	3184
1	scaffold_1_mat	9300001	9400000	0.00154668	99568	154	99568	368
1	scaffold_1_mat	9400001	9500000	0.00158555	99650	158	99650	438
2	scaffold_1_mat	9400001	9500000	0.00267932	99652	267	99652	434
1	scaffold_1_mat	9500001	9600000	1.0043891807197453e-05	99563	1	99563	856
2	scaffold_1_mat	9500001	9600000	1.0040362256270209e-05	99598	1	99598	786
1	scaffold_1_mat	9600001	9700000	0.000140586	99583	14	99583	794
2	scaffold_1_mat	9600001	9700000	2.009020502054224e-05	99551	2	99551	858
1	scaffold_1_mat	9700001	9800000	0.00188923	98982	187	98982	1774
2	scaffold_1_mat	9700001	9800000	6.076441635778088e-05	98742	6	98742	2254
1	scaffold_1_mat	9800001	9900000	0.000802399	99701	80	99701	460
2	scaffold_1_mat	9800001	9900000	0.000350779	99778	35	99778	306
2	scaffold_1_mat	9900001	10000000	0.000310892	99713	31	99713	520
1	scaffold_1_mat	9900001	10000000	5.006508460999299e-05	99870	5	99870	206
2	scaffold_1_mat	10000001	10100000	0.000760921	99879	76	99879	170
1	scaffold_1_mat	10000001	10100000	3.0073077578515797e-05	99757	3	99757	414
1	scaffold_1_mat	10100001	10200000	0.000469258	98027	46	98027	3864
2	scaffold_1_mat	10100001	10200000	0.000387668	98022	38	98022	3874
1	scaffold_1_mat	10200001	10300000	0.00158631	99602	158	99602	610
2	scaffold_1_mat	10200001	10300000	0.00047176	99627	47	99627	560
1	scaffold_1_mat	10300001	10400000	0.000392326	99407	39	99407	1030
2	scaffold_1_mat	10300001	10400000	0.000824643	99437	82	99437	970
1	scaffold_1_mat	10400001	10500000	8.024796621560623e-05	99691	8	99691	362
2	scaffold_1_mat	10400001	10500000	0.00101373	99632	101	99632	480
1	scaffold_1_mat	10500001	10600000	0.00246338	97021	239	97021	5150
2	scaffold_1_mat	10500001	10600000	0.00265559	96024	255	96024	7144
1	scaffold_1_mat	10600001	10700000	0.00111254	99772	111	99772	360
2	scaffold_1_mat	10600001	10700000	0.000481025	99787	48	99787	330
2	scaffold_1_mat	10700001	10800000	0.00111365	99672	111	99672	414
1	scaffold_1_mat	10700001	10800000	0.00143314	99781	143	99781	196
1	scaffold_1_mat	10800001	10900000	0.00220132	98123	216	98123	2518
2	scaffold_1_mat	10800001	10900000	0.0019965	98172	196	98172	2420
1	scaffold_1_mat	10900001	11000000	0.00254648	99353	253	99353	870
2	scaffold_1_mat	10900001	11000000	0.00247408	99431	246	99431	714
1	scaffold_1_mat	11000001	11100000	0.00307636	99143	305	99143	1408
2	scaffold_1_mat	11000001	11100000	0.000957613	99205	95	99205	1284
1	scaffold_1_mat	11100001	11200000	0.00216435	99337	215	99337	752
2	scaffold_1_mat	11100001	11200000	0.00343172	99367	341	99367	692
1	scaffold_1_mat	11200001	11300000	0.00178008	99434	177	99434	954
2	scaffold_1_mat	11200001	11300000	0.00147006	99316	146	99316	1190
2	scaffold_1_mat	11300001	11400000	0.000100409	99593	10	99593	796
1	scaffold_1_mat	11300001	11400000	0.000231121	99515	23	99515	952
1	scaffold_1_mat	11400001	11500000	0.000311859	99404	31	99404	994
2	scaffold_1_mat	11400001	11500000	0.0010855	99493	108	99493	816
1	scaffold_1_mat	11500001	11600000	0.00103634	99388	103	99388	1096
2	scaffold_1_mat	11500001	11600000	0.000968416	99131	96	99131	1610
1	scaffold_1_mat	11600001	11700000	0.000501963	99609	50	99609	668
2	scaffold_1_mat	11600001	11700000	0.000431688	99609	43	99609	668
1	scaffold_1_mat	11700001	11800000	0.000772813	99636	77	99636	590
2	scaffold_1_mat	11700001	11800000	0.000200878	99563	20	99563	736
1	scaffold_1_mat	11800001	11900000	0.000752823	99625	75	99625	682
2	scaffold_1_mat	11800001	11900000	0.000321066	99668	32	99668	596
2	scaffold_1_mat	11900001	12000000	0.000150651	99568	15	99568	816
1	scaffold_1_mat	11900001	12000000	0.000722659	99632	72	99632	688
1	scaffold_1_mat	12000001	12100000	0.000642119	99670	64	99670	542
2	scaffold_1_mat	12000001	12100000	6.016243858417728e-05	99730	6	99730	422
1	scaffold_1_mat	12100001	12200000	0.000613176	99482	61	99482	990
2	scaffold_1_mat	12100001	12200000	2.02275600505689e-05	98875	2	98875	2204
1	scaffold_1_mat	12200001	12300000	0.000279358	89491	25	89491	20998
2	scaffold_1_mat	12200001	12300000	0	45321	0	45321	109338
1	scaffold_1_mat	12300001	12400000	0.00111377	66441	74	66441	67052
2	scaffold_1_mat	12300001	12400000	0	38970	0	38970	121994
2	scaffold_1_mat	12400001	12500000	0.00185583	99147	184	99147	1326
1	scaffold_1_mat	12400001	12500000	0.00207154	98960	205	98960	1700
2	scaffold_1_mat	12500001	12600000	0.000411684	99591	41	99591	724
1	scaffold_1_mat	12500001	12600000	0.00120498	99587	120	99587	732
1	scaffold_1_mat	12600001	12700000	0.000311186	99619	31	99619	570
2	scaffold_1_mat	12600001	12700000	0.000633331	99474	63	99474	860
1	scaffold_1_mat	12700001	12800000	0.0012426	98986	123	98986	1882
2	scaffold_1_mat	12700001	12800000	0.000737657	98962	73	98962	1930
1	scaffold_1_mat	12800001	12900000	0.00107596	99446	107	99446	932
2	scaffold_1_mat	12800001	12900000	0.000853962	99536	85	99536	752
1	scaffold_1_mat	12900001	13000000	0.000964165	99568	96	99568	782
2	scaffold_1_mat	12900001	13000000	1.0046212577858148e-05	99540	1	99540	838
1	scaffold_1_mat	13000001	13100000	0.00106746	99301	106	99301	1264
2	scaffold_1_mat	13000001	13100000	0	99436	0	99436	994
2	scaffold_1_mat	13100001	13200000	1.0043790928448034e-05	99564	1	99564	738
1	scaffold_1_mat	13100001	13200000	0.000341516	99556	34	99556	754
1	scaffold_1_mat	13200001	13300000	0.00026056	99785	26	99785	392
2	scaffold_1_mat	13200001	13300000	9.02264684357738e-05	99749	9	99749	464
1	scaffold_1_mat	13300001	13400000	0.00019074	99612	19	99612	622
2	scaffold_1_mat	13300001	13400000	0.000150527	99650	15	99650	546
1	scaffold_1_mat	13400001	13500000	0.000120643	99467	12	99467	910
2	scaffold_1_mat	13400001	13500000	0.000230933	99596	23	99596	652
1	scaffold_1_mat	13500001	13600000	0.000704268	99394	70	99394	1004
2	scaffold_1_mat	13500001	13600000	0.000663677	99446	66	99446	900
1	scaffold_1_mat	13600001	13700000	0.00215224	98502	212	98502	2682
2	scaffold_1_mat	13600001	13700000	0.00249185	98722	246	98722	2242
2	scaffold_1_mat	13700001	13800000	0.000290439	99849	29	99849	242
1	scaffold_1_mat	13700001	13800000	0.000720728	99899	72	99899	142
1	scaffold_1_mat	13800001	13900000	0.000993905	98601	98	98601	1124
2	scaffold_1_mat	13800001	13900000	0.00111889	98312	110	98312	1702
1	scaffold_1_mat	13900001	14000000	0.00354546	99564	353	99564	598
2	scaffold_1_mat	13900001	14000000	0.000401373	99658	40	99658	410
1	scaffold_1_mat	14000001	14100000	0.00141612	99568	141	99568	762
2	scaffold_1_mat	14000001	14100000	0.000662857	99569	66	99569	760
1	scaffold_1_mat	14100001	14200000	0.00470438	98844	465	98844	1674
2	scaffold_1_mat	14100001	14200000	0.00197532	98718	195	98718	1926
1	scaffold_1_mat	14200001	14300000	0.00202936	99539	202	99539	706
2	scaffold_1_mat	14200001	14300000	0.00201043	99481	200	99481	822
2	scaffold_1_mat	14300001	14400000	0.00224363	98947	222	98947	1262
1	scaffold_1_mat	14300001	14400000	0.00203736	99148	202	99148	860
1	scaffold_1_mat	14400001	14500000	0.000330784	99763	33	99763	310
2	scaffold_1_mat	14400001	14500000	0.00194679	99651	194	99651	534
1	scaffold_1_mat	14500001	14600000	0.000961461	98808	95	98808	2262
2	scaffold_1_mat	14500001	14600000	0.00176079	98819	174	98819	2240
1	scaffold_1_mat	14600001	14700000	0.00707623	99064	701	99064	1070
2	scaffold_1_mat	14600001	14700000	0.00305553	97528	298	97528	4142
1	scaffold_1_mat	14700001	14800000	0.00087374	99572	87	99572	802
2	scaffold_1_mat	14700001	14800000	0.000984272	99566	98	99566	814
1	scaffold_1_mat	14800001	14900000	0.000451649	99635	45	99635	654
2	scaffold_1_mat	14800001	14900000	0.000160702	99563	16	99563	798
1	scaffold_1_mat	14900001	15000000	0.000661468	99778	66	99778	352
2	scaffold_1_mat	14900001	15000000	0.000260445	99829	26	99829	250
2	scaffold_1_mat	15000001	15100000	0.000753973	99473	75	99473	996
1	scaffold_1_mat	15000001	15100000	0.000401949	99515	40	99515	912
1	scaffold_1_mat	15100001	15200000	0.000360996	99724	36	99724	284
2	scaffold_1_mat	15100001	15200000	0.00388894	99513	387	99513	706
1	scaffold_1_mat	15200001	15300000	0.00103487	80203	83	80203	39228
2	scaffold_1_mat	15200001	15300000	0.00198262	76162	151	76162	47310
1	scaffold_1_mat	15300001	15400000	0.000268004	89551	24	89551	20644
2	scaffold_1_mat	15300001	15400000	0.000717408	89210	64	89210	21326
1	scaffold_1_mat	15400001	15500000	0.00162365	99159	161	99159	1040
2	scaffold_1_mat	15400001	15500000	0.00123238	98184	121	98184	2990
1	scaffold_1_mat	15500001	15600000	0.00168115	99337	167	99337	872
2	scaffold_1_mat	15500001	15600000	0.00143826	99426	143	99426	694
2	scaffold_1_mat	15600001	15700000	0.00519977	97889	509	97889	3188
1	scaffold_1_mat	15600001	15700000	0.00208872	98625	206	98625	1716
1	scaffold_1_mat	15700001	15800000	0.000140858	99391	14	99391	942
2	scaffold_1_mat	15700001	15800000	0.00162901	99447	162	99447	830
1	scaffold_1_mat	15800001	15900000	0.000732351	99679	73	99679	286
2	scaffold_1_mat	15800001	15900000	0.0070473	99045	698	99045	1554
1	scaffold_1_mat	15900001	16000000	0.00049217	99559	49	99559	420
2	scaffold_1_mat	15900001	16000000	0.00371665	99552	370	99552	434
1	scaffold_1_mat	16000001	16100000	0.00705117	98707	696	98707	1384
2	scaffold_1_mat	16000001	16100000	0.00425721	98891	421	98891	1016
1	scaffold_1_mat	16100001	16200000	0.00141672	99526	141	99526	584
2	scaffold_1_mat	16100001	16200000	0.0021957	99285	218	99285	1066
2	scaffold_1_mat	16200001	16300000	0.00131305	99006	130	99006	1522
1	scaffold_1_mat	16200001	16300000	4.030104883479593e-05	99253	4	99253	1028
1	scaffold_1_mat	16300001	16400000	0.000742294	99691	74	99691	488
2	scaffold_1_mat	16300001	16400000	0.00214851	99604	214	99604	662
1	scaffold_1_mat	16400001	16500000	0.0014492	99365	144	99365	826
2	scaffold_1_mat	16400001	16500000	0.000371956	99474	37	99474	608
1	scaffold_1_mat	16500001	16600000	0.0013301	98489	131	98489	2668
2	scaffold_1_mat	16500001	16600000	0.00352145	98539	347	98539	2568
1	scaffold_1_mat	16600001	16700000	0.0012429	99767	124	99767	174
2	scaffold_1_mat	16600001	16700000	0.00103321	99689	103	99689	330
1	scaffold_1_mat	16700001	16800000	0.00116517	99556	116	99556	560
2	scaffold_1_mat	16700001	16800000	0.00360304	99638	359	99638	396
2	scaffold_1_mat	16800001	16900000	0.00312317	98938	309	98938	1834
1	scaffold_1_mat	16800001	16900000	0.00266992	99254	265	99254	1202
1	scaffold_1_mat	16900001	17000000	0.000321592	99505	32	99505	822
2	scaffold_1_mat	16900001	17000000	0.000685104	99255	68	99255	1322
1	scaffold_1_mat	17000001	17100000	0.000302039	99325	30	99325	1288
2	scaffold_1_mat	17000001	17100000	0.000281928	99316	28	99316	1306
1	scaffold_1_mat	17100001	17200000	0.00206553	98280	203	98280	2706
2	scaffold_1_mat	17100001	17200000	0.00225152	95047	214	95047	9172
1	scaffold_1_mat	17200001	17300000	4.024873719587048e-05	99382	4	99382	1028
2	scaffold_1_mat	17200001	17300000	0.00153956	99379	153	99379	1034
1	scaffold_1_mat	17300001	17400000	0.000925414	99415	92	99415	718
2	scaffold_1_mat	17300001	17400000	0.00260566	99399	259	99399	750
2	scaffold_1_mat	17400001	17500000	0.000621554	99750	62	99750	334
1	scaffold_1_mat	17400001	17500000	0.000461505	99674	46	99674	486
2	scaffold_1_mat	17500001	17600000	0.000463612	99221	46	99221	1122
1	scaffold_1_mat	17500001	17600000	0.00135864	99364	135	99364	836
1	scaffold_1_mat	17600001	17700000	0.00112642	99430	112	99430	940
2	scaffold_1_mat	17600001	17700000	0.00159961	99399	159	99399	1002
1	scaffold_1_mat	17700001	17800000	0.0010461	98461	103	98461	2772
2	scaffold_1_mat	17700001	17800000	0.00128011	98429	126	98429	2836
1	scaffold_1_mat	17800001	17900000	0.00204297	99365	203	99365	920
2	scaffold_1_mat	17800001	17900000	0.000916572	99283	91	99283	1084
1	scaffold_1_mat	17900001	18000000	0.00202173	99420	201	99420	970
2	scaffold_1_mat	17900001	18000000	7.044379591425984e-05	99370	7	99370	1070
1	scaffold_1_mat	18000001	18100000	0.000150757	99498	15	99498	862
2	scaffold_1_mat	18000001	18100000	1.0061779325055844e-05	99386	1	99386	1086
2	scaffold_1_mat	18100001	18200000	1.0097134433247844e-05	99038	1	99038	1502
1	scaffold_1_mat	18100001	18200000	0.00149067	99284	148	99284	1010
1	scaffold_1_mat	18200001	18300000	0.00154679	99561	154	99561	574
2	scaffold_1_mat	18200001	18300000	1.0040866325946602e-05	99593	1	99593	510
1	scaffold_1_mat	18300001	18400000	0.00278557	99441	277	99441	706
2	scaffold_1_mat	18300001	18400000	2.016149356344318e-05	99199	2	99199	1190
1	scaffold_1_mat	18400001	18500000	0.000561539	99726	56	99726	478
2	scaffold_1_mat	18400001	18500000	0	99625	0	99625	680
1	scaffold_1_mat	18500001	18600000	0.000684015	99413	68	99413	1060
2	scaffold_1_mat	18500001	18600000	1.004823151125402e-05	99520	1	99520	846
2	scaffold_1_mat	18600001	18700000	1.003824571617864e-05	99619	1	99619	616
1	scaffold_1_mat	18600001	18700000	0.000752793	99629	75	99629	596
2	scaffold_1_mat	18700001	18800000	0.000247045	76909	19	76909	45958
1	scaffold_1_mat	18700001	18800000	0.00234857	83455	196	83455	32866
1	scaffold_1_mat	18800001	18900000	0.00623259	28720	179	28720	142444
2	scaffold_1_mat	18800001	18900000	0.00873683	14994	131	14994	169896
1	scaffold_1_mat	18900001	19000000	0.00141809	98019	139	98019	3364
2	scaffold_1_mat	18900001	19000000	0	96404	0	96404	6594
1	scaffold_1_mat	19000001	19100000	8.023830777408904e-05	99703	8	99703	456
2	scaffold_1_mat	19000001	19100000	0	99628	0	99628	606
1	scaffold_1_mat	19100001	19200000	0.00207588	99235	206	99235	740
2	scaffold_1_mat	19100001	19200000	0	99250	0	99250	710
1	scaffold_1_mat	19200001	19300000	0.00235131	99519	234	99519	794
2	scaffold_1_mat	19200001	19300000	0	99318	0	99318	1196
2	scaffold_1_mat	19300001	19400000	0	99762	0	99762	288
1	scaffold_1_mat	19300001	19400000	0.00274615	99776	274	99776	260
1	scaffold_1_mat	19400001	19500000	0.0015347	99694	153	99694	412
2	scaffold_1_mat	19400001	19500000	5.017762880597314e-05	99646	5	99646	508
1	scaffold_1_mat	19500001	19600000	0.000240783	99675	24	99675	500
2	scaffold_1_mat	19500001	19600000	0	99738	0	99738	374
1	scaffold_1_mat	19600001	19700000	0.00194366	99297	193	99297	1072
2	scaffold_1_mat	19600001	19700000	0.00149219	99183	148	99183	1300
1	scaffold_1_mat	19700001	19800000	0.000743375	99546	74	99546	824
2	scaffold_1_mat	19700001	19800000	0.000713539	99504	71	99504	908
1	scaffold_1_mat	19800001	19900000	0.00153893	99420	153	99420	658
2	scaffold_1_mat	19800001	19900000	0.00214928	99568	214	99568	362
2	scaffold_1_mat	19900001	20000000	0.00207315	99848	207	99848	190
1	scaffold_1_mat	19900001	20000000	0.00176287	99837	176	99837	212
2	scaffold_1_mat	20000001	20100000	5.030737808006922e-05	99389	5	99389	1176
1	scaffold_1_mat	20000001	20100000	0.00141407	99712	141	99712	530
1	scaffold_1_mat	20100001	20200000	0.00212609	99243	211	99243	1018
2	scaffold_1_mat	20100001	20200000	0.000440651	97583	43	97583	4338
1	scaffold_1_mat	20200001	20300000	0.000991467	99852	99	99852	218
2	scaffold_1_mat	20200001	20300000	0.000410624	99848	41	99848	226
1	scaffold_1_mat	20300001	20400000	0.000291209	99585	29	99585	794
2	scaffold_1_mat	20300001	20400000	4.015661078205e-05	99610	4	99610	744
1	scaffold_1_mat	20400001	20500000	0.000321754	99455	32	99455	870
2	scaffold_1_mat	20400001	20500000	0.000563613	99359	56	99359	1062
1	scaffold_1_mat	20500001	20600000	0.00185945	99492	185	99492	458
2	scaffold_1_mat	20500001	20600000	0.00233718	98837	231	98837	1768
2	scaffold_1_mat	20600001	20700000	0.00183805	99562	183	99562	748
1	scaffold_1_mat	20600001	20700000	0.00105574	99456	105	99456	960
1	scaffold_1_mat	20700001	20800000	0.00297213	99592	296	99592	526
2	scaffold_1_mat	20700001	20800000	0.00179717	99601	179	99601	508
1	scaffold_1_mat	20800001	20900000	0.00285895	99337	284	99337	974
2	scaffold_1_mat	20800001	20900000	0.00241495	99381	240	99381	886
1	scaffold_1_mat	20900001	21000000	0.00141591	98876	140	98876	2070
2	scaffold_1_mat	20900001	21000000	0.000602656	97900	59	97900	4022
1	scaffold_1_mat	21000001	21100000	0.0002111	99479	21	99479	1000
2	scaffold_1_mat	21000001	21100000	0.00128528	99589	128	99589	780
1	scaffold_1_mat	21100001	21200000	0.000853165	99629	85	99629	618
2	scaffold_1_mat	21100001	21200000	0.000833233	99612	83	99612	652
2	scaffold_1_mat	21200001	21300000	0.000525547	95139	50	95139	9498
1	scaffold_1_mat	21200001	21300000	0.000547305	95011	52	95011	9754
1	scaffold_1_mat	21300001	21400000	0.00153668	99565	153	99565	724
2	scaffold_1_mat	21300001	21400000	0.00172809	99532	172	99532	790
1	scaffold_1_mat	21400001	21500000	0.000564562	99192	56	99192	1250
2	scaffold_1_mat	21400001	21500000	0.000282139	99242	28	99242	1150
1	scaffold_1_mat	21500001	21600000	6.030635628995296e-05	99492	6	99492	674
2	scaffold_1_mat	21500001	21600000	0.000150572	99620	15	99620	418
1	scaffold_1_mat	21600001	21700000	5.549081626990733e-05	90105	5	90105	19158
2	scaffold_1_mat	21600001	21700000	0.00116768	89922	105	89922	19524
1	scaffold_1_mat	21700001	21800000	2.010494782766039e-05	99478	2	99478	972
2	scaffold_1_mat	21700001	21800000	0.000623022	99515	62	99515	898
2	scaffold_1_mat	21800001	21900000	0.000201412	99299	20	99299	1368
1	scaffold_1_mat	21800001	21900000	0.000513456	99327	51	99327	1312
1	scaffold_1_mat	21900001	22000000	0.00110712	99357	110	99357	888
2	scaffold_1_mat	21900001	22000000	0.00137824	99402	137	99402	798
1	scaffold_1_mat	22000001	22100000	0.0016762	99630	167	99630	282
2	scaffold_1_mat	22000001	22100000	0.00208884	99577	208	99577	388
1	scaffold_1_mat	22100001	22200000	0.000557239	98701	55	98701	2214
2	scaffold_1_mat	22100001	22200000	0.00121799	98523	120	98523	2570
1	scaffold_1_mat	22200001	22300000	0.000300535	99822	30	99822	276
2	scaffold_1_mat	22200001	22300000	0.000390719	99816	39	99816	288
1	scaffold_1_mat	22300001	22400000	0.0010627	99746	106	99746	422
2	scaffold_1_mat	22300001	22400000	0.00142323	99773	142	99773	368
1	scaffold_1_mat	22400001	22500000	0.000994225	99575	99	99575	456
2	scaffold_1_mat	22400001	22500000	0.00322746	99459	321	99459	688
2	scaffold_1_mat	22500001	22600000	0.000985504	87265	86	87265	25304
1	scaffold_1_mat	22500001	22600000	0.00187826	87315	164	87315	25204
1	scaffold_1_mat	22600001	22700000	0.00306377	99224	304	99224	1166
2	scaffold_1_mat	22600001	22700000	0.00293054	99299	291	99299	1016
1	scaffold_1_mat	22700001	22800000	0.00221054	99523	220	99523	694
2	scaffold_1_mat	22700001	22800000	0.00184162	99369	183	99369	1002
1	scaffold_1_mat	22800001	22900000	0.000458113	98229	45	98229	2986
2	scaffold_1_mat	22800001	22900000	0.00168971	96466	163	96466	6512
1	scaffold_1_mat	22900001	23000000	0.00189711	99625	189	99625	620
2	scaffold_1_mat	22900001	23000000	0.000120465	99614	12	99614	642
1	scaffold_1_mat	23000001	23100000	0.00128522	99594	128	99594	480
2	scaffold_1_mat	23000001	23100000	0.000935059	99459	93	99459	750
2	scaffold_1_mat	23100001	23200000	0.00235496	98940	233	98940	1984
1	scaffold_1_mat	23100001	23200000	0.00019188	99020	19	99020	1824
1	scaffold_1_mat	23200001	23300000	0.000170559	99672	17	99672	538
2	scaffold_1_mat	23200001	23300000	0.0016387	99469	163	99469	944
1	scaffold_1_mat	23300001	23400000	0.000301717	99431	30	99431	576
2	scaffold_1_mat	23300001	23400000	0.00512103	99394	509	99394	650
1	scaffold_1_mat	23400001	23500000	0.000712987	99581	71	99581	726
2	scaffold_1_mat	23400001	23500000	5.111742695319688e-05	97814	5	97814	4260
1	scaffold_1_mat	23500001	23600000	0.00247628	98535	244	98535	2044
2	scaffold_1_mat	23500001	23600000	3.0697445972495086e-05	97728	3	97728	3658
1	scaffold_1_mat	23600001	23700000	0.00160441	99725	160	99725	422
2	scaffold_1_mat	23600001	23700000	0.00159551	99028	158	99028	1816
2	scaffold_1_mat	23700001	23800000	0.000947829	99174	94	99174	1558
1	scaffold_1_mat	23700001	23800000	0.000945009	99470	94	99470	966
1	scaffold_1_mat	23800001	23900000	0.0016493	99436	164	99436	952
2	scaffold_1_mat	23800001	23900000	0.00180699	99613	180	99613	598
1	scaffold_1_mat	23900001	24000000	0.00094986	98962	94	98962	1784
2	scaffold_1_mat	23900001	24000000	0.00188534	98656	186	98656	2396
1	scaffold_1_mat	24000001	24100000	0.000963846	99601	96	99601	526
2	scaffold_1_mat	24000001	24100000	0.00145091	99248	144	99248	1232
1	scaffold_1_mat	24100001	24200000	0	99324	0	99324	1246
2	scaffold_1_mat	24100001	24200000	0.00151611	99597	151	99597	700
1	scaffold_1_mat	24200001	24300000	3.0097817908201657e-05	99675	3	99675	460
2	scaffold_1_mat	24200001	24300000	0.000852652	99689	85	99689	432
2	scaffold_1_mat	24300001	24400000	0.00148214	99181	147	99181	1282
1	scaffold_1_mat	24300001	24400000	0.000100795	99211	10	99211	1222
1	scaffold_1_mat	24400001	24500000	0.000242089	99137	24	99137	860
2	scaffold_1_mat	24400001	24500000	0.00453128	99089	449	99089	956
1	scaffold_1_mat	24500001	24600000	2.0083345885424517e-05	99585	2	99585	604
2	scaffold_1_mat	24500001	24600000	0.00127665	99479	127	99479	816
1	scaffold_1_mat	24600001	24700000	1.0030995776950778e-05	99691	1	99691	588
2	scaffold_1_mat	24600001	24700000	0.000190587	99692	19	99692	586
1	scaffold_1_mat	24700001	24800000	0.000401901	99527	40	99527	860
2	scaffold_1_mat	24700001	24800000	0.000672799	99584	67	99584	746
1	scaffold_1_mat	24800001	24900000	0.000482039	99577	48	99577	710
2	scaffold_1_mat	24800001	24900000	0.00105429	99593	105	99593	678
2	scaffold_1_mat	24900001	25000000	0.00134052	99215	133	99215	1228
1	scaffold_1_mat	24900001	25000000	0.00185917	99507	185	99507	644
2	scaffold_1_mat	25000001	25100000	0.00197108	99438	196	99438	910
1	scaffold_1_mat	25000001	25100000	0.00234605	99316	233	99316	1154
1	scaffold_1_mat	25100001	25200000	0.00075688	99091	75	99091	1584
2	scaffold_1_mat	25100001	25200000	0.00221952	98670	219	98670	2426
1	scaffold_1_mat	25200001	25300000	0.00307601	98179	302	98179	2744
2	scaffold_1_mat	25200001	25300000	0.00202361	98339	199	98339	2424
1	scaffold_1_mat	25300001	25400000	0.00529485	99153	525	99153	1394
2	scaffold_1_mat	25300001	25400000	0.00383296	99140	380	99140	1420
1	scaffold_1_mat	25400001	25500000	0.00222372	99383	221	99383	774
2	scaffold_1_mat	25400001	25500000	0.00335516	99250	333	99250	1040
1	scaffold_1_mat	25500001	25600000	0.000401594	99603	40	99603	696
2	scaffold_1_mat	25500001	25600000	0.0010434	99674	104	99674	554
1	scaffold_1_mat	25600001	25700000	0.00111761	99319	111	99319	1278
2	scaffold_1_mat	25600001	25700000	0.00068374	99453	68	99453	1010
2	scaffold_1_mat	25700001	25800000	0.0013912	98476	137	98476	2972
1	scaffold_1_mat	25700001	25800000	0.00221183	98561	218	98561	2802
1	scaffold_1_mat	25800001	25900000	0.00513063	99598	511	99598	532
2	scaffold_1_mat	25800001	25900000	0.00192767	99602	192	99602	524
1	scaffold_1_mat	25900001	26000000	0.00178493	98043	175	98043	3686
2	scaffold_1_mat	25900001	26000000	0.00176442	96349	170	96349	7074
1	scaffold_1_mat	26000001	26100000	0.000330728	99780	33	99780	344
2	scaffold_1_mat	26000001	26100000	0.000861784	99793	86	99793	318
1	scaffold_1_mat	26100001	26200000	0.000773015	99610	77	99610	682
2	scaffold_1_mat	26100001	26200000	0.000772767	99642	77	99642	618
1	scaffold_1_mat	26200001	26300000	0.000945883	99378	94	99378	838
2	scaffold_1_mat	26200001	26300000	0.000914858	99469	91	99469	656
2	scaffold_1_mat	26300001	26400000	0.00062194	99688	62	99688	458
1	scaffold_1_mat	26300001	26400000	0.000842993	99645	84	99645	544
1	scaffold_1_mat	26400001	26500000	0.0033052	99540	329	99540	620
2	scaffold_1_mat	26400001	26500000	0.00270995	99633	270	99633	434
1	scaffold_1_mat	26500001	26600000	0.00275692	99749	275	99749	334
2	scaffold_1_mat	26500001	26600000	0.00154474	99693	154	99693	446
1	scaffold_1_mat	26600001	26700000	0.00150778	96831	146	96831	6044
2	scaffold_1_mat	26600001	26700000	0.00125049	95163	119	95163	9380
1	scaffold_1_mat	26700001	26800000	0.000463182	99313	46	99313	1168
2	scaffold_1_mat	26700001	26800000	0.00242167	99105	240	99105	1584
1	scaffold_1_mat	26800001	26900000	0.00048249	99484	48	99484	862
2	scaffold_1_mat	26800001	26900000	0.00215318	99388	214	99388	1054
2	scaffold_1_mat	26900001	27000000	0.000251466	99417	25	99417	1014
1	scaffold_1_mat	26900001	27000000	0.00206318	99361	205	99361	1126
1	scaffold_1_mat	27000001	27100000	0.000190838	99561	19	99561	806
2	scaffold_1_mat	27000001	27100000	0.000512151	99580	51	99580	768
1	scaffold_1_mat	27100001	27200000	0.00028143	99492	28	99492	960
2	scaffold_1_mat	27100001	27200000	0.000683348	99510	68	99510	924
1	scaffold_1_mat	27200001	27300000	0.00184643	99652	184	99652	618
2	scaffold_1_mat	27200001	27300000	0.00180467	99741	180	99741	440
1	scaffold_1_mat	27300001	27400000	0.000312104	99326	31	99326	1192
2	scaffold_1_mat	27300001	27400000	0.00112758	99328	112	99328	1188
2	scaffold_1_mat	27400001	27500000	0.00150025	98650	148	98650	2548
1	scaffold_1_mat	27400001	27500000	0.000251294	99485	25	99485	878
2	scaffold_1_mat	27500001	27600000	0.00515692	99284	512	99284	940
1	scaffold_1_mat	27500001	27600000	0.00335733	99186	333	99186	1136
1	scaffold_1_mat	27600001	27700000	0.00278697	99750	278	99750	344
2	scaffold_1_mat	27600001	27700000	0.00275443	99839	275	99839	166
1	scaffold_1_mat	27700001	27800000	0.000482815	99417	48	99417	842
2	scaffold_1_mat	27700001	27800000	0.00107946	99124	107	99124	1428
1	scaffold_1_mat	27800001	27900000	0.00117917	99222	117	99222	1204
2	scaffold_1_mat	27800001	27900000	0.00178512	99153	177	99153	1342
1	scaffold_1_mat	27900001	28000000	0.002233	99418	222	99418	640
2	scaffold_1_mat	27900001	28000000	0.00223199	99463	222	99463	550
1	scaffold_1_mat	28000001	28100000	0.004167	99352	414	99352	592
2	scaffold_1_mat	28000001	28100000	0.00331351	98385	326	98385	2526
2	scaffold_1_mat	28100001	28200000	0.00078318	99594	78	99594	556
1	scaffold_1_mat	28100001	28200000	0.00107405	99623	107	99623	498
1	scaffold_1_mat	28200001	28300000	9.053870529651426e-05	99405	9	99405	700
2	scaffold_1_mat	28200001	28300000	0.000286149	97851	28	97851	3808
1	scaffold_1_mat	28300001	28400000	0.00209012	99516	208	99516	806
2	scaffold_1_mat	28300001	28400000	0.000763881	99492	76	99492	854
1	scaffold_1_mat	28400001	28500000	0.00109519	99526	109	99526	612
2	scaffold_1_mat	28400001	28500000	0.00219364	99378	218	99378	908
1	scaffold_1_mat	28500001	28600000	2.005133140840552e-05	99744	2	99744	484
2	scaffold_1_mat	28500001	28600000	0.00049081	99835	49	99835	302
1	scaffold_1_mat	28600001	28700000	0.0015069	99542	150	99542	572
2	scaffold_1_mat	28600001	28700000	0.000230928	99598	23	99598	460
2	scaffold_1_mat	28700001	28800000	0.00150989	99345	150	99345	1006
1	scaffold_1_mat	28700001	28800000	0.00246357	99449	245	99449	798
1	scaffold_1_mat	28800001	28900000	0.000300535	99822	30	99822	312
2	scaffold_1_mat	28800001	28900000	3.0070364653288696e-05	99766	3	99766	424
1	scaffold_1_mat	28900001	29000000	0.00154659	99574	154	99574	718
2	scaffold_1_mat	28900001	29000000	2.009262701051849e-05	99539	2	99539	788
1	scaffold_1_mat	29000001	29100000	0.000180332	99816	18	99816	360
2	scaffold_1_mat	29000001	29100000	4.006490514633707e-05	99838	4	99838	316
1	scaffold_1_mat	29100001	29200000	0.000312129	99318	31	99318	1252
2	scaffold_1_mat	29100001	29200000	0.000251423	99434	25	99434	1020
1	scaffold_1_mat	29200001	29300000	0.000300628	99791	30	99791	332
2	scaffold_1_mat	29200001	29300000	0.00070205	99708	70	99708	498
2	scaffold_1_mat	29300001	29400000	0.00304537	99167	302	99167	830
1	scaffold_1_mat	29300001	29400000	0.00345913	99158	343	99158	848
1	scaffold_1_mat	29400001	29500000	0.00224082	99517	223	99517	674
2	scaffold_1_mat	29400001	29500000	0.000693502	99495	69	99495	718
1	scaffold_1_mat	29500001	29600000	0.00248703	98913	246	98913	1896
2	scaffold_1_mat	29500001	29600000	0.00239218	99073	237	99073	1576
1	scaffold_1_mat	29600001	29700000	0.00310858	99724	310	99724	414
2	scaffold_1_mat	29600001	29700000	0.0017149	99714	171	99714	434
1	scaffold_1_mat	29700001	29800000	0.00294425	99516	293	99516	540
2	scaffold_1_mat	29700001	29800000	8.044486007622151e-05	99447	8	99447	678
1	scaffold_1_mat	29800001	29900000	0.0051885	98487	511	98487	2572
2	scaffold_1_mat	29800001	29900000	3.0365294492747755e-05	98797	3	98797	1952
1	scaffold_1_mat	29900001	30000000	0.000672765	99589	67	99589	780
2	scaffold_1_mat	29900001	30000000	0.000110382	99654	11	99654	650
2	scaffold_1_mat	30000001	30100000	0.000361181	99673	36	99673	392
1	scaffold_1_mat	30000001	30100000	0.00039159	99594	39	99594	550
1	scaffold_1_mat	30100001	30200000	0.00345279	99340	343	99340	1090
2	scaffold_1_mat	30100001	30200000	0.00349372	99321	347	99321	1128
1	scaffold_1_mat	30200001	30300000	0.00052169	99676	52	99676	548
2	scaffold_1_mat	30200001	30300000	0.0007421	99717	74	99717	466
1	scaffold_1_mat	30300001	30400000	0.000654292	99344	65	99344	1058
2	scaffold_1_mat	30300001	30400000	0.00195555	99205	194	99205	1336
1	scaffold_1_mat	30400001	30500000	0.000812763	99660	81	99660	470
2	scaffold_1_mat	30400001	30500000	0.000351303	99629	35	99629	532
1	scaffold_1_mat	30500001	30600000	0.00042203	99519	42	99519	852
2	scaffold_1_mat	30500001	30600000	0	99509	0	99509	872
2	scaffold_1_mat	30600001	30700000	0.000388822	97731	38	97731	4416
1	scaffold_1_mat	30600001	30700000	0.000232344	98991	23	98991	1896
1	scaffold_1_mat	30700001	30800000	0.000321182	99632	32	99632	646
2	scaffold_1_mat	30700001	30800000	0.000251226	99512	25	99512	886
1	scaffold_1_mat	30800001	30900000	0.00153542	98996	152	98996	1650
2	scaffold_1_mat	30800001	30900000	4.0385683275278913e-05	99045	4	99045	1552
1	scaffold_1_mat	30900001	31000000	0.000513844	50599	26	50599	98734
2	scaffold_1_mat	30900001	31000000	0.000230777	47665	11	47665	104602
1	scaffold_1_mat	31000001	31100000	0.00135813	80994	110	80994	37896
2	scaffold_1_mat	31000001	31100000	0.000797369	80264	64	80264	39356
1	scaffold_1_mat	31100001	31200000	0.000649581	98525	64	98525	2222
2	scaffold_1_mat	31100001	31200000	0.00109625	98518	108	98518	2236
2	scaffold_1_mat	31200001	31300000	0.00136528	93754	128	93754	12162
1	scaffold_1_mat	31200001	31300000	0.000424703	96538	41	96538	6594
1	scaffold_1_mat	31300001	31400000	0.00223239	99445	222	99445	872
2	scaffold_1_mat	31300001	31400000	0.00384901	99506	383	99506	750
1	scaffold_1_mat	31400001	31500000	0.00125829	99341	125	99341	1012
2	scaffold_1_mat	31400001	31500000	0.00108637	99414	108	99414	866
1	scaffold_1_mat	31500001	31600000	0.000481802	99626	48	99626	418
2	scaffold_1_mat	31500001	31600000	0.00111741	99337	111	99337	996
1	scaffold_1_mat	31600001	31700000	0.00286529	78526	225	78526	42852
2	scaffold_1_mat	31600001	31700000	0.000710613	77398	55	77398	45108
1	scaffold_1_mat	31700001	31800000	0.000992258	81632	81	81632	36528
2	scaffold_1_mat	31700001	31800000	0.00280311	78841	221	78841	42110
2	scaffold_1_mat	31800001	31900000	0.00135696	98750	134	98750	1870
1	scaffold_1_mat	31800001	31900000	0.0043975	98465	433	98465	2440
1	scaffold_1_mat	31900001	32000000	0.00152815	99467	152	99467	1004
2	scaffold_1_mat	31900001	32000000	0.000190803	99579	19	99579	780
1	scaffold_1_mat	32000001	32100000	0.000991451	98845	98	98845	2130
2	scaffold_1_mat	32000001	32100000	0.000444328	99026	44	99026	1768
1	scaffold_1_mat	32100001	32200000	0.00142745	99478	142	99478	786
2	scaffold_1_mat	32100001	32200000	0.001166	99485	116	99485	772
1	scaffold_1_mat	32200001	32300000	0.00440382	99232	437	99232	1104
2	scaffold_1_mat	32200001	32300000	0.00266251	98779	263	98779	2010
1	scaffold_1_mat	32300001	32400000	0.0010746	99572	107	99572	684
2	scaffold_1_mat	32300001	32400000	0.000793547	99553	79	99553	722
2	scaffold_1_mat	32400001	32500000	0.000461606	99652	46	99652	662
1	scaffold_1_mat	32400001	32500000	0.000330784	99763	33	99763	440
2	scaffold_1_mat	32500001	32600000	0.0015351	99668	153	99668	432
1	scaffold_1_mat	32500001	32600000	0.0017568	99613	175	99613	542
1	scaffold_1_mat	32600001	32700000	0.00121546	99551	121	99551	754
2	scaffold_1_mat	32600001	32700000	0.00145721	99505	145	99505	846
1	scaffold_1_mat	32700001	32800000	0.000100263	99738	10	99738	258
2	scaffold_1_mat	32700001	32800000	0.00466994	99573	465	99573	588
1	scaffold_1_mat	32800001	32900000	4.176455233620465e-05	95775	4	95775	8202
2	scaffold_1_mat	32800001	32900000	0.000651668	93606	61	93606	12540
1	scaffold_1_mat	32900001	33000000	4.005086459803951e-05	99873	4	99873	86
2	scaffold_1_mat	32900001	33000000	0.0019992	99540	199	99540	752
1	scaffold_1_mat	33000001	33100000	2.00300450676014e-05	99850	2	99850	176
2	scaffold_1_mat	33000001	33100000	0.00150376	99750	150	99750	376
1	scaffold_1_mat	33100001	33200000	0.000471627	99655	47	99655	510
2	scaffold_1_mat	33100001	33200000	0.000190541	99716	19	99716	388
2	scaffold_1_mat	33200001	33300000	7.035883003316916e-05	99490	7	99490	824
1	scaffold_1_mat	33200001	33300000	0.000882719	99692	88	99692	420
1	scaffold_1_mat	33300001	33400000	0.000541245	99770	54	99770	326
2	scaffold_1_mat	33300001	33400000	0.000924818	99479	92	99479	908
1	scaffold_1_mat	33400001	33500000	0.000100877	99131	10	99131	604
2	scaffold_1_mat	33400001	33500000	0.00569623	97784	557	97784	3298
1	scaffold_1_mat	33500001	33600000	3.0141060161556084e-05	99532	3	99532	824
2	scaffold_1_mat	33500001	33600000	0.000995115	99486	99	99486	916
1	scaffold_1_mat	33600001	33700000	0	99519	0	99519	842
2	scaffold_1_mat	33600001	33700000	0.000532861	99463	53	99463	954
1	scaffold_1_mat	33700001	33800000	0.000280969	99655	28	99655	498
2	scaffold_1_mat	33700001	33800000	0.000561527	99728	56	99728	352
2	scaffold_1_mat	33800001	33900000	0.000500501	99900	50	99900	164
1	scaffold_1_mat	33800001	33900000	0.000530605	99886	53	99886	192
1	scaffold_1_mat	33900001	34000000	0.000632156	99659	63	99659	578
2	scaffold_1_mat	33900001	34000000	0.000821577	99808	82	99808	280
1	scaffold_1_mat	34000001	34100000	0.000230523	99773	23	99773	404
2	scaffold_1_mat	34000001	34100000	0.00105305	99710	105	99710	530
1	scaffold_1_mat	34100001	34200000	0.000521627	99688	52	99688	500
2	scaffold_1_mat	34100001	34200000	0.00253932	99633	253	99633	610
1	scaffold_1_mat	34200001	34300000	0.00113602	99470	113	99470	488
2	scaffold_1_mat	34200001	34300000	0.00355259	99364	353	99364	700
1	scaffold_1_mat	34300001	34400000	4.013082649437165e-05	99674	4	99674	518
2	scaffold_1_mat	34300001	34400000	0.000794249	99465	79	99465	936
2	scaffold_1_mat	34400001	34500000	0.00134961	99288	134	99288	1086
1	scaffold_1_mat	34400001	34500000	2.0108788546034043e-05	99459	2	99459	744
1	scaffold_1_mat	34500001	34600000	5.0301810865191146e-05	99400	5	99400	956
2	scaffold_1_mat	34500001	34600000	0.000966621	99315	96	99315	1126
1	scaffold_1_mat	34600001	34700000	0.00309304	99255	307	99255	1014
2	scaffold_1_mat	34600001	34700000	0.00385434	99109	382	99109	1306
1	scaffold_1_mat	34700001	34800000	0.00233196	99487	232	99487	670
2	scaffold_1_mat	34700001	34800000	0.00224215	99458	223	99458	728
1	scaffold_1_mat	34800001	34900000	0.00167595	99645	167	99645	542
2	scaffold_1_mat	34800001	34900000	0.00191912	99525	191	99525	782
1	scaffold_1_mat	34900001	35000000	0.000884084	99538	88	99538	562
2	scaffold_1_mat	34900001	35000000	0.000784227	99461	78	99461	716
2	scaffold_1_mat	35000001	35100000	0.000751812	99759	75	99759	422
1	scaffold_1_mat	35000001	35100000	0.00148322	99783	148	99783	374
1	scaffold_1_mat	35100001	35200000	0.00209496	97854	205	97854	3996
2	scaffold_1_mat	35100001	35200000	0.00204785	97175	199	97175	5354
1	scaffold_1_mat	35200001	35300000	0.0018755	99707	187	99707	464
2	scaffold_1_mat	35200001	35300000	0.000482441	99494	48	99494	890
1	scaffold_1_mat	35300001	35400000	0.000480817	99830	48	99830	268
2	scaffold_1_mat	35300001	35400000	0.00162187	99885	162	99885	158
1	scaffold_1_mat	35400001	35500000	0.00167576	99656	167	99656	418
2	scaffold_1_mat	35400001	35500000	0.000121293	98934	12	98934	1862
1	scaffold_1_mat	35500001	35600000	0.00215885	99590	215	99590	464
2	scaffold_1_mat	35500001	35600000	0.0028733	99537	286	99537	570
2	scaffold_1_mat	35600001	35700000	0.000140435	99690	14	99690	390
1	scaffold_1_mat	35600001	35700000	0.00332821	99453	331	99453	864
1	scaffold_1_mat	35700001	35800000	0.00291959	99329	290	99329	1076
2	scaffold_1_mat	35700001	35800000	0.000464248	99085	46	99085	1564
1	scaffold_1_mat	35800001	35900000	0.000482912	99397	48	99397	936
2	scaffold_1_mat	35800001	35900000	0.000976101	99375	97	99375	980
1	scaffold_1_mat	35900001	36000000	0.000450938	99792	45	99792	250
2	scaffold_1_mat	35900001	36000000	0.000280699	99751	28	99751	332
1	scaffold_1_mat	36000001	36100000	0.00103383	99630	103	99630	516
2	scaffold_1_mat	36000001	36100000	0.00066359	99459	66	99459	858
2	scaffold_1_mat	36100001	36200000	0.00110721	99349	110	99349	864
1	scaffold_1_mat	36100001	36200000	0.0010456	99464	104	99464	634
2	scaffold_1_mat	36200001	36300000	0.000844467	99471	84	99471	856
1	scaffold_1_mat	36200001	36300000	0.000471997	99577	47	99577	644
1	scaffold_1_mat	36300001	36400000	0.000976828	99301	97	99301	982
2	scaffold_1_mat	36300001	36400000	0.00388408	99380	386	99380	824
1	scaffold_1_mat	36400001	36500000	0.0015568	99563	155	99563	606
2	scaffold_1_mat	36400001	36500000	0.0017071	99584	170	99584	564
1	scaffold_1_mat	36500001	36600000	0.000301129	99625	30	99625	560
2	scaffold_1_mat	36500001	36600000	0.00103379	99633	103	99633	544
1	scaffold_1_mat	36600001	36700000	6.029726551900871e-05	99507	6	99507	436
2	scaffold_1_mat	36600001	36700000	0.00284448	99491	283	99491	468
1	scaffold_1_mat	36700001	36800000	2.005293976096896e-05	99736	2	99736	352
2	scaffold_1_mat	36700001	36800000	0.00180458	99746	180	99746	332
2	scaffold_1_mat	36800001	36900000	0.00126729	99425	126	99425	1026
1	scaffold_1_mat	36800001	36900000	0.000582639	99547	58	99547	782
1	scaffold_1_mat	36900001	37000000	0.00106864	98256	105	98256	3376
2	scaffold_1_mat	36900001	37000000	0.00082085	97460	80	97460	4968
1	scaffold_1_mat	37000001	37100000	0.00148859	99423	148	99423	880
2	scaffold_1_mat	37000001	37100000	0.0007032	99545	70	99545	636
1	scaffold_1_mat	37100001	37200000	0.00130569	99564	130	99564	708
2	scaffold_1_mat	37100001	37200000	0.0012487	99303	124	99303	1230
1	scaffold_1_mat	37200001	37300000	0.00430205	99255	427	99255	996
2	scaffold_1_mat	37200001	37300000	0.00296945	99345	295	99345	816
1	scaffold_1_mat	37300001	37400000	0.004039	99282	401	99282	646
2	scaffold_1_mat	37300001	37400000	0.00559042	99277	555	99277	656
2	scaffold_1_mat	37400001	37500000	0.00377168	99160	374	99160	982
1	scaffold_1_mat	37400001	37500000	0.000624465	99285	62	99285	732
1	scaffold_1_mat	37500001	37600000	0.00196997	99494	196	99494	764
2	scaffold_1_mat	37500001	37600000	0.00206123	99455	205	99455	842
1	scaffold_1_mat	37600001	37700000	1.0064614827190564e-05	99358	1	99358	918
2	scaffold_1_mat	37600001	37700000	9.067279211751194e-05	99258	9	99258	1118
1	scaffold_1_mat	37700001	37800000	3.0158331239004777e-05	99475	3	99475	886
2	scaffold_1_mat	37700001	37800000	5.1934023017159e-05	96276	5	96276	7284
1	scaffold_1_mat	37800001	37900000	0.000131655	98743	13	98743	2262
2	scaffold_1_mat	37800001	37900000	0.000222357	98940	22	98940	1868
1	scaffold_1_mat	37900001	38000000	0.000131271	99032	13	99032	1848
2	scaffold_1_mat	37900001	38000000	0.000494315	99127	49	99127	1658
2	scaffold_1_mat	38000001	38100000	0.0028695	99669	286	99669	468
1	scaffold_1_mat	38000001	38100000	0.000220651	99705	22	99705	396
1	scaffold_1_mat	38100001	38200000	0.00582132	98603	574	98603	2036
2	scaffold_1_mat	38100001	38200000	0.00557304	98510	549	98510	2222
1	scaffold_1_mat	38200001	38300000	0.00260599	98619	257	98619	2458
2	scaffold_1_mat	38200001	38300000	0.00223548	98413	220	98413	2870
1	scaffold_1_mat	38300001	38400000	0.00178511	99714	178	99714	414
2	scaffold_1_mat	38300001	38400000	0.00159542	99660	159	99660	522
1	scaffold_1_mat	38400001	38500000	0.0010206	98961	101	98961	1596
2	scaffold_1_mat	38400001	38500000	0.000738679	98825	73	98825	1868
1	scaffold_1_mat	38500001	38600000	0.00127623	99512	127	99512	588
2	scaffold_1_mat	38500001	38600000	0.00190821	99570	190	99570	472
2	scaffold_1_mat	38600001	38700000	0.000493385	99314	49	99314	1154
1	scaffold_1_mat	38600001	38700000	0.00112579	99486	112	99486	810
1	scaffold_1_mat	38700001	38800000	0.000411143	99722	41	99722	368
2	scaffold_1_mat	38700001	38800000	0.000320889	99723	32	99723	366
1	scaffold_1_mat	38800001	38900000	0.000976307	99354	97	99354	848
2	scaffold_1_mat	38800001	38900000	0.0012473	99415	124	99415	726
1	scaffold_1_mat	38900001	39000000	0.00187426	99239	186	99239	1236
2	scaffold_1_mat	38900001	39000000	0.00150748	98177	148	98177	3360
1	scaffold_1_mat	39000001	39100000	0.00129998	98463	128	98463	2950
2	scaffold_1_mat	39000001	39100000	0.00272337	97306	265	97306	5264
1	scaffold_1_mat	39100001	39200000	0.000939639	93653	88	93653	11190
2	scaffold_1_mat	39100001	39200000	0.00125942	88136	111	88136	22224
2	scaffold_1_mat	39200001	39300000	0.00303712	99107	301	99107	908
1	scaffold_1_mat	39200001	39300000	0.00349058	99124	346	99124	874
1	scaffold_1_mat	39300001	39400000	0.00134488	99637	134	99637	380
2	scaffold_1_mat	39300001	39400000	0.0022179	99644	221	99644	366
1	scaffold_1_mat	39400001	39500000	0.00292792	99388	291	99388	720
2	scaffold_1_mat	39400001	39500000	0.00302872	99382	301	99382	732
1	scaffold_1_mat	39500001	39600000	1.005126143330988e-05	99490	1	99490	764
2	scaffold_1_mat	39500001	39600000	0.000975168	99470	97	99470	804
1	scaffold_1_mat	39600001	39700000	3.0083330826389097e-05	99723	3	99723	320
2	scaffold_1_mat	39600001	39700000	0.00237117	99107	235	99107	1552
1	scaffold_1_mat	39700001	39800000	9.025813827546785e-05	99714	9	99714	498
2	scaffold_1_mat	39700001	39800000	0.00012038	99684	12	99684	558
1	scaffold_1_mat	39800001	39900000	0.00223556	99304	222	99304	1066
2	scaffold_1_mat	39800001	39900000	0.00194167	99399	193	99399	876
2	scaffold_1_mat	39900001	40000000	0.000180699	99613	18	99613	402
1	scaffold_1_mat	39900001	40000000	0.00129471	99636	129	99636	356
2	scaffold_1_mat	40000001	40100000	0.00128595	99537	128	99537	734
1	scaffold_1_mat	40000001	40100000	0.00143646	99550	143	99550	708
1	scaffold_1_mat	40100001	40200000	0.000232356	98986	23	98986	2018
2	scaffold_1_mat	40100001	40200000	7.051333709404465e-05	99272	7	99272	1446
1	scaffold_1_mat	40200001	40300000	0.00261583	99395	260	99395	990
2	scaffold_1_mat	40200001	40300000	0.00142686	99519	142	99519	742
1	scaffold_1_mat	40300001	40400000	0.00013063	99518	13	99518	712
2	scaffold_1_mat	40300001	40400000	0.000886712	99243	88	99243	1262
1	scaffold_1_mat	40400001	40500000	0.00168621	99632	168	99632	474
2	scaffold_1_mat	40400001	40500000	0.000873854	99559	87	99559	620
1	scaffold_1_mat	40500001	40600000	0.0018995	99500	189	99500	766
2	scaffold_1_mat	40500001	40600000	0.000110548	99504	11	99504	758
1	scaffold_1_mat	40600001	40700000	0.00147708	64993	96	64993	69658
2	scaffold_1_mat	40600001	40700000	0.00155736	57790	90	57790	84064
2	scaffold_1_mat	40700001	40800000	0.00136341	99750	136	99750	434
1	scaffold_1_mat	40700001	40800000	0.000280702	99750	28	99750	434
1	scaffold_1_mat	40800001	40900000	0.000251044	99584	25	99584	664
2	scaffold_1_mat	40800001	40900000	0.00072242	99665	72	99665	502
1	scaffold_1_mat	40900001	41000000	5.046478062959861e-05	99079	5	99079	1718
2	scaffold_1_mat	40900001	41000000	0.00121966	99208	121	99208	1460
1	scaffold_1_mat	41000001	41100000	2.3416187610495137e-05	85411	2	85411	28876
2	scaffold_1_mat	41000001	41100000	0.000649223	50830	33	50830	98038
1	scaffold_1_mat	41100001	41200000	0.00419109	88044	369	88044	23614
2	scaffold_1_mat	41100001	41200000	0.00216824	88090	191	88090	23522
1	scaffold_1_mat	41200001	41300000	0.00379882	98978	376	98978	1202
2	scaffold_1_mat	41200001	41300000	0.00106442	98645	105	98645	1868
2	scaffold_1_mat	41300001	41400000	0.00174153	98764	172	98764	1836
1	scaffold_1_mat	41300001	41400000	0.00040517	98724	40	98724	1916
1	scaffold_1_mat	41400001	41500000	0.000180717	99603	18	99603	522
2	scaffold_1_mat	41400001	41500000	0.00159389	99756	159	99756	216
1	scaffold_1_mat	41500001	41600000	0.000772387	99691	77	99691	446
2	scaffold_1_mat	41500001	41600000	0.00111336	99698	111	99698	432
1	scaffold_1_mat	41600001	41700000	0.000642861	99555	64	99555	660
2	scaffold_1_mat	41600001	41700000	0.000774266	99449	77	99449	872
1	scaffold_1_mat	41700001	41800000	0.0006025	99585	60	99585	672
2	scaffold_1_mat	41700001	41800000	0.00146833	99433	146	99433	976
1	scaffold_1_mat	41800001	41900000	0.000644544	99295	64	99295	968
2	scaffold_1_mat	41800001	41900000	0.000785538	99295	78	99295	968
2	scaffold_1_mat	41900001	42000000	0.000602313	99616	60	99616	610
1	scaffold_1_mat	41900001	42000000	0.000733248	99557	73	99557	728
1	scaffold_1_mat	42000001	42100000	0.000180583	99677	18	99677	584
2	scaffold_1_mat	42000001	42100000	0.000501746	99652	50	99652	634
1	scaffold_1_mat	42100001	42200000	3.0073077578515797e-05	99757	3	99757	262
2	scaffold_1_mat	42100001	42200000	0.00183833	99547	183	99547	682
1	scaffold_1_mat	42200001	42300000	3.0133491366754723e-05	99557	3	99557	766
2	scaffold_1_mat	42200001	42300000	0.000250936	99627	25	99627	626
1	scaffold_1_mat	42300001	42400000	6.052658125693533e-05	99130	6	99130	394
2	scaffold_1_mat	42300001	42400000	0.00277036	98543	273	98543	1568
2	scaffold_1_mat	42400001	42500000	0.00208733	99649	208	99649	578
1	scaffold_1_mat	42400001	42500000	1.0051766597979595e-05	99485	1	99485	906
2	scaffold_1_mat	42500001	42600000	0.000702142	99695	70	99695	450
1	scaffold_1_mat	42500001	42600000	3.0075790993303123e-05	99748	3	99748	344
1	scaffold_1_mat	42600001	42700000	3.0119877110901387e-05	99602	3	99602	308
2	scaffold_1_mat	42600001	42700000	0.00142795	99443	142	99443	626
1	scaffold_1_mat	42700001	42800000	2.0087985375946646e-05	99562	2	99562	596
2	scaffold_1_mat	42700001	42800000	0.00172915	99471	172	99471	778
1	scaffold_1_mat	42800001	42900000	4.017274279401426e-05	99570	4	99570	752
2	scaffold_1_mat	42800001	42900000	0.00136335	99754	136	99754	384
1	scaffold_1_mat	42900001	43000000	0.00238695	98871	236	98871	1442
2	scaffold_1_mat	42900001	43000000	0.00147788	98790	146	98790	1604
1	scaffold_1_mat	43000001	43100000	0.000371538	99586	37	99586	596
2	scaffold_1_mat	43000001	43100000	0.000892965	99668	89	99668	432
2	scaffold_1_mat	43100001	43200000	0.000322133	99338	32	99338	1272
1	scaffold_1_mat	43100001	43200000	0.000292407	99177	29	99177	1594
1	scaffold_1_mat	43200001	43300000	0.000872443	99720	87	99720	436
2	scaffold_1_mat	43200001	43300000	0.0004109	99781	41	99781	314
1	scaffold_1_mat	43300001	43400000	0.00018065	99640	18	99640	652
2	scaffold_1_mat	43300001	43400000	0.000221061	99520	22	99520	892
1	scaffold_1_mat	43400001	43500000	0.000793531	99555	79	99555	766
2	scaffold_1_mat	43400001	43500000	0.00119555	99536	119	99536	804
1	scaffold_1_mat	43500001	43600000	0.00226344	99406	225	99406	574
2	scaffold_1_mat	43500001	43600000	0.000473299	99303	47	99303	780
1	scaffold_1_mat	43600001	43700000	0.000673943	99415	67	99415	1010
2	scaffold_1_mat	43600001	43700000	0.00126357	98135	124	98135	3570
2	scaffold_1_mat	43700001	43800000	0.000646047	99064	64	99064	1754
1	scaffold_1_mat	43700001	43800000	0.00203426	99299	202	99299	1284
1	scaffold_1_mat	43800001	43900000	0.000562588	99540	56	99540	838
2	scaffold_1_mat	43800001	43900000	0.000292527	99136	29	99136	1646
1	scaffold_1_mat	43900001	44000000	0.00159783	98258	157	98258	2728
2	scaffold_1_mat	43900001	44000000	0.00098801	97165	96	97165	4914
1	scaffold_1_mat	44000001	44100000	0.00279571	99438	278	99438	808
2	scaffold_1_mat	44000001	44100000	0.000291563	99464	29	99464	756
1	scaffold_1_mat	44100001	44200000	0.000763251	99574	76	99574	808
2	scaffold_1_mat	44100001	44200000	0.000180855	99527	18	99527	902
1	scaffold_1_mat	44200001	44300000	0.000566997	98766	56	98766	1860
2	scaffold_1_mat	44200001	44300000	0.00230707	98393	227	98393	2606
2	scaffold_1_mat	44300001	44400000	0.000654747	99275	65	99275	1120
1	scaffold_1_mat	44300001	44400000	0.000120655	99457	12	99457	756
1	scaffold_1_mat	44400001	44500000	0.000533044	99429	53	99429	1016
2	scaffold_1_mat	44400001	44500000	0.00120624	99483	120	99483	908
1	scaffold_1_mat	44500001	44600000	0.00154627	98948	153	98948	1344
2	scaffold_1_mat	44500001	44600000	0.00316491	98265	311	98265	2710
1	scaffold_1_mat	44600001	44700000	0.000613608	99412	61	99412	1106
2	scaffold_1_mat	44600001	44700000	0.00102957	98099	101	98099	3732
1	scaffold_1_mat	44700001	44800000	0.000767483	99025	76	99025	1390
2	scaffold_1_mat	44700001	44800000	0.00122096	99102	121	99102	1236
1	scaffold_1_mat	44800001	44900000	0.000532653	99502	53	99502	876
2	scaffold_1_mat	44800001	44900000	0.000873617	99586	87	99586	708
1	scaffold_1_mat	44900001	45000000	0.000874882	99442	87	99442	1012
2	scaffold_1_mat	44900001	45000000	0.00189765	99070	188	99070	1756
2	scaffold_1_mat	45000001	45100000	0.000653128	99521	65	99521	736
1	scaffold_1_mat	45000001	45100000	0.000683754	99451	68	99451	876
1	scaffold_1_mat	45100001	45200000	0.00287486	99483	286	99483	744
2	scaffold_1_mat	45100001	45200000	0.00259177	99546	258	99546	618
1	scaffold_1_mat	45200001	45300000	0.00137574	99583	137	99583	566
2	scaffold_1_mat	45200001	45300000	0.00214286	98933	212	98933	1866
1	scaffold_1_mat	45300001	45400000	0.000765689	99257	76	99257	1052
2	scaffold_1_mat	45300001	45400000	0.00317978	99378	316	99378	810
1	scaffold_1_mat	45400001	45500000	0.00430133	99504	428	99504	488
2	scaffold_1_mat	45400001	45500000	0.000865531	99361	86	99361	774
1	scaffold_1_mat	45500001	45600000	0.00204192	97947	200	97947	3492
2	scaffold_1_mat	45500001	45600000	0.0017963	97979	176	97979	3428
2	scaffold_1_mat	45600001	45700000	0.00384206	98645	379	98645	1904
1	scaffold_1_mat	45600001	45700000	0.00354379	98482	349	98482	2230
1	scaffold_1_mat	45700001	45800000	0.00106466	99562	106	99562	594
2	scaffold_1_mat	45700001	45800000	0.00293797	99048	291	99048	1622
1	scaffold_1_mat	45800001	45900000	0.000731698	99768	73	99768	264
2	scaffold_1_mat	45800001	45900000	0.0016743	99743	167	99743	314
1	scaffold_1_mat	45900001	46000000	0.00159849	99469	159	99469	892
2	scaffold_1_mat	45900001	46000000	0.00181922	99493	181	99493	844
1	scaffold_1_mat	46000001	46100000	0.00448123	99080	444	99080	1458
2	scaffold_1_mat	46000001	46100000	0.00138216	99120	137	99120	1378
1	scaffold_1_mat	46100001	46200000	0.00110361	99673	110	99673	510
2	scaffold_1_mat	46100001	46200000	0.000110471	99574	11	99574	708
2	scaffold_1_mat	46200001	46300000	0.00106386	99637	106	99637	492
1	scaffold_1_mat	46200001	46300000	0.000150488	99676	15	99676	414
1	scaffold_1_mat	46300001	46400000	0.00160869	98838	159	98838	1946
2	scaffold_1_mat	46300001	46400000	0.00098058	98921	97	98921	1780
1	scaffold_1_mat	46400001	46500000	0.000231193	99484	23	99484	972
2	scaffold_1_mat	46400001	46500000	2.0107575529080583e-05	99465	2	99465	1010
1	scaffold_1_mat	46500001	46600000	0.000370961	99741	37	99741	182
2	scaffold_1_mat	46500001	46600000	0.000532086	99608	53	99608	448
1	scaffold_1_mat	46600001	46700000	0.00139506	99637	139	99637	514
2	scaffold_1_mat	46600001	46700000	0.00121765	99372	121	99372	1044
1	scaffold_1_mat	46700001	46800000	0.000151092	99277	15	99277	1336
2	scaffold_1_mat	46700001	46800000	0.00042234	99446	42	99446	998
2	scaffold_1_mat	46800001	46900000	0.000461421	99692	46	99692	486
1	scaffold_1_mat	46800001	46900000	1.002516315953042e-05	99749	1	99749	372
1	scaffold_1_mat	46900001	47000000	0.000516926	83184	43	83184	33604
2	scaffold_1_mat	46900001	47000000	0.000364906	76732	28	76732	46508
1	scaffold_1_mat	47000001	47100000	0.000371836	75302	28	75302	49328
2	scaffold_1_mat	47000001	47100000	0.00102516	73159	75	73159	53614
1	scaffold_1_mat	47100001	47200000	0.000713478	98111	70	98111	3456
2	scaffold_1_mat	47100001	47200000	0.00101828	98205	100	98205	3268
1	scaffold_1_mat	47200001	47300000	0.00345362	99316	343	99316	780
2	scaffold_1_mat	47200001	47300000	0.00556489	99373	553	99373	666
1	scaffold_1_mat	47300001	47400000	0.00102478	99534	102	99534	478
2	scaffold_1_mat	47300001	47400000	0.00408537	99379	406	99379	788
2	scaffold_1_mat	47400001	47500000	0.000331445	99564	33	99564	764
1	scaffold_1_mat	47400001	47500000	0.000954515	99527	95	99527	838
2	scaffold_1_mat	47500001	47600000	0.00160536	99666	160	99666	468
1	scaffold_1_mat	47500001	47600000	0.000381798	99529	38	99529	742
1	scaffold_1_mat	47600001	47700000	0.00296262	99574	295	99574	686
2	scaffold_1_mat	47600001	47700000	4.01812172899778e-05	99549	4	99549	736
1	scaffold_1_mat	47700001	47800000	0.00172993	99426	172	99426	828
2	scaffold_1_mat	47700001	47800000	0.000986223	99369	98	99369	942
1	scaffold_1_mat	47800001	47900000	0.000443133	99293	44	99293	1146
2	scaffold_1_mat	47800001	47900000	0.000955698	94172	90	94172	11388
1	scaffold_1_mat	47900001	48000000	0.000840992	99882	84	99882	172
2	scaffold_1_mat	47900001	48000000	0.000170279	99836	17	99836	264
1	scaffold_1_mat	48000001	48100000	0.000391692	99568	39	99568	788
2	scaffold_1_mat	48000001	48100000	0.000471821	99614	47	99614	696
2	scaffold_1_mat	48100001	48200000	0.000351794	99490	35	99490	882
1	scaffold_1_mat	48100001	48200000	0.000743524	99526	74	99526	810
1	scaffold_1_mat	48200001	48300000	0.00032235	99271	32	99271	1344
2	scaffold_1_mat	48200001	48300000	0.000371859	99500	37	99500	886
1	scaffold_1_mat	48300001	48400000	0.000310578	99814	31	99814	322
2	scaffold_1_mat	48300001	48400000	0.000320583	99818	32	99818	314
1	scaffold_1_mat	48400001	48500000	0.000672941	99563	67	99563	584
2	scaffold_1_mat	48400001	48500000	0.00148627	99578	148	99578	554
1	scaffold_1_mat	48500001	48600000	0.000301392	99538	30	99538	780
2	scaffold_1_mat	48500001	48600000	0.000894841	99459	89	99459	938
2	scaffold_1_mat	48600001	48700000	0.000362275	99372	36	99372	1048
1	scaffold_1_mat	48600001	48700000	0.000331735	99477	33	99477	838
2	scaffold_1_mat	48700001	48800000	0.000774804	99380	77	99380	912
1	scaffold_1_mat	48700001	48800000	0.000422974	99297	42	99297	1078
1	scaffold_1_mat	48800001	48900000	0.000817603	97847	80	97847	4216
2	scaffold_1_mat	48800001	48900000	0.00129621	97978	127	97978	3954
1	scaffold_1_mat	48900001	49000000	0.000411221	99703	41	99703	484
2	scaffold_1_mat	48900001	49000000	0.000571956	99658	57	99658	574
1	scaffold_1_mat	49000001	49100000	0.000893574	99600	89	99600	686
2	scaffold_1_mat	49000001	49100000	0.000622309	99629	62	99629	628
1	scaffold_1_mat	49100001	49200000	0.000693008	99566	69	99566	586
2	scaffold_1_mat	49100001	49200000	0.00168854	99494	168	99494	730
1	scaffold_1_mat	49200001	49300000	0.000482664	99448	48	99448	664
2	scaffold_1_mat	49200001	49300000	0.000563006	99466	56	99466	628
2	scaffold_1_mat	49300001	49400000	0.000271245	99541	27	99541	700
1	scaffold_1_mat	49300001	49400000	0.000852985	99650	85	99650	482
1	scaffold_1_mat	49400001	49500000	0.00139736	99473	139	99473	788
2	scaffold_1_mat	49400001	49500000	0.00120718	99405	120	99405	924
1	scaffold_1_mat	49500001	49600000	0.00207287	99379	206	99379	946
2	scaffold_1_mat	49500001	49600000	0.00195242	99364	194	99364	976
1	scaffold_1_mat	49600001	49700000	0.00184016	98361	181	98361	2898
2	scaffold_1_mat	49600001	49700000	0.00350125	97965	343	97965	3690
1	scaffold_1_mat	49700001	49800000	0.00124407	99673	124	99673	378
2	scaffold_1_mat	49700001	49800000	0.000791901	99760	79	99760	204
1	scaffold_1_mat	49800001	49900000	0.00225148	99490	224	99490	564
2	scaffold_1_mat	49800001	49900000	0.0004321	99514	43	99514	516
2	scaffold_1_mat	49900001	50000000	0.00105566	99464	105	99464	820
1	scaffold_1_mat	49900001	50000000	0.00106561	99474	106	99474	800
2	scaffold_1_mat	50000001	50100000	0.000451336	99704	45	99704	510
1	scaffold_1_mat	50000001	50100000	0.000240795	99670	24	99670	578
1	scaffold_1_mat	50100001	50200000	0.00112101	99910	112	99910	28
2	scaffold_1_mat	50100001	50200000	0.00107158	99853	107	99853	142
1	scaffold_1_mat	50200001	50300000	0.00108491	99547	108	99547	678
2	scaffold_1_mat	50200001	50300000	0.002435	99384	242	99384	1004
1	scaffold_1_mat	50300001	50400000	0.00230654	99283	229	99283	1192
2	scaffold_1_mat	50300001	50400000	0.002698	99333	268	99333	1092
1	scaffold_1_mat	50400001	50500000	0.000613071	99499	61	99499	546
2	scaffold_1_mat	50400001	50500000	0.00228283	99438	227	99438	668
1	scaffold_1_mat	50500001	50600000	0.00137487	99646	137	99646	648
2	scaffold_1_mat	50500001	50600000	0.00134417	99690	134	99690	560
2	scaffold_1_mat	50600001	50700000	0.00210945	99552	210	99552	674
1	scaffold_1_mat	50600001	50700000	0.00223185	99469	222	99469	840
1	scaffold_1_mat	50700001	50800000	0.00180665	99632	180	99632	566
2	scaffold_1_mat	50700001	50800000	0.001798	99555	179	99555	720
1	scaffold_1_mat	50800001	50900000	0.00097285	99707	97	99707	496
2	scaffold_1_mat	50800001	50900000	0.000883525	99601	88	99601	708
1	scaffold_1_mat	50900001	51000000	0.00600891	99186	596	99186	982
2	scaffold_1_mat	50900001	51000000	0.00140881	99375	140	99375	604
1	scaffold_1_mat	51000001	51100000	0.00262744	99717	262	99717	386
2	scaffold_1_mat	51000001	51100000	0.00106266	99750	106	99750	320
1	scaffold_1_mat	51100001	51200000	0.000681588	99767	68	99767	282
2	scaffold_1_mat	51100001	51200000	0.000110344	99688	11	99688	440
2	scaffold_1_mat	51200001	51300000	0.000263099	98822	26	98822	2164
1	scaffold_1_mat	51200001	51300000	0.000600503	98251	59	98251	3306
1	scaffold_1_mat	51300001	51400000	0.000501907	99620	50	99620	624
2	scaffold_1_mat	51300001	51400000	0.000411432	99652	41	99652	560
1	scaffold_1_mat	51400001	51500000	0.000572237	99609	57	99609	566
2	scaffold_1_mat	51400001	51500000	0.000110682	99384	11	99384	1016
1	scaffold_1_mat	51500001	51600000	0.0014895	99362	148	99362	942
2	scaffold_1_mat	51500001	51600000	0.00130715	99453	130	99453	760
1	scaffold_1_mat	51600001	51700000	0.00152647	98266	150	98266	3176
2	scaffold_1_mat	51600001	51700000	0.00165687	98378	163	98378	2952
1	scaffold_1_mat	51700001	51800000	0.0016621	99272	165	99272	1136
2	scaffold_1_mat	51700001	51800000	0.00171162	99321	170	99321	1038
2	scaffold_1_mat	51800001	51900000	0.000544915	99098	54	99098	1776
1	scaffold_1_mat	51800001	51900000	0.000262924	98888	26	98888	2196
1	scaffold_1_mat	51900001	52000000	6.016183533705668e-05	99731	6	99731	412
2	scaffold_1_mat	51900001	52000000	0.00372973	99739	372	99739	396
1	scaffold_1_mat	52000001	52100000	1.0053080263792828e-05	99472	1	99472	1026
2	scaffold_1_mat	52000001	52100000	0.000723313	99542	72	99542	886
1	scaffold_1_mat	52100001	52200000	0.000754945	99345	75	99345	1054
2	scaffold_1_mat	52100001	52200000	0.000796275	99212	79	99212	1320
1	scaffold_1_mat	52200001	52300000	0.000715978	99165	71	99165	1112
2	scaffold_1_mat	52200001	52300000	0.00157756	98887	156	98887	1668
1	scaffold_1_mat	52300001	52400000	0.00284989	99302	283	99302	886
2	scaffold_1_mat	52300001	52400000	0.00343934	99147	341	99147	1196
1	scaffold_1_mat	52400001	52500000	0.000643481	99459	64	99459	902
2	scaffold_1_mat	52400001	52500000	0.00125657	99477	125	99477	866
2	scaffold_1_mat	52500001	52600000	0.00100162	99838	100	99838	256
1	scaffold_1_mat	52500001	52600000	0.000561336	99762	56	99762	408
1	scaffold_1_mat	52600001	52700000	0.000251307	99480	25	99480	662
2	scaffold_1_mat	52600001	52700000	0.00349151	99384	347	99384	854
1	scaffold_1_mat	52700001	52800000	0.00134719	99466	134	99466	454
2	scaffold_1_mat	52700001	52800000	0.003299	99424	328	99424	538
1	scaffold_1_mat	52800001	52900000	0.00327497	99543	326	99543	688
2	scaffold_1_mat	52800001	52900000	0.00200926	99539	200	99539	696
1	scaffold_1_mat	52900001	53000000	0.000200618	99692	20	99692	542
2	scaffold_1_mat	52900001	53000000	0.000972587	99734	97	99734	458
1	scaffold_1_mat	53000001	53100000	0.00347141	98231	341	98231	3158
2	scaffold_1_mat	53000001	53100000	0.00116657	96008	112	96008	7604
2	scaffold_1_mat	53100001	53200000	0.00307738	61091	188	61091	77714
1	scaffold_1_mat	53100001	53200000	0.00621442	59378	369	59378	81140
1	scaffold_1_mat	53200001	53300000	0.00394382	68208	269	68208	63424
2	scaffold_1_mat	53200001	53300000	0.00603791	68898	416	68898	62044
1	scaffold_1_mat	53300001	53400000	0.00392839	86295	339	86295	27330
2	scaffold_1_mat	53300001	53400000	0.00527679	83384	440	83384	33152
1	scaffold_1_mat	53400001	53500000	0.00262216	39662	104	39662	120662
2	scaffold_1_mat	53400001	53500000	0.00410942	41125	169	41125	117736
1	scaffold_1_mat	53500001	53600000	0.0027989	74315	208	74315	51122
2	scaffold_1_mat	53500001	53600000	0.00635678	74566	474	74566	50620
1	scaffold_1_mat	53600001	53700000	0.00380305	49434	188	49434	101042
2	scaffold_1_mat	53600001	53700000	0.0086763	53018	460	53018	93874
2	scaffold_1_mat	53700001	53800000	0.00787367	22734	179	22734	154450
1	scaffold_1_mat	53700001	53800000	0.00167139	19744	33	19744	160430
1	scaffold_1_mat	53800001	53900000	0.00313633	44957	141	44957	110056
2	scaffold_1_mat	53800001	53900000	0.00735622	40374	297	40374	119222
1	scaffold_1_mat	53900001	54000000	0.00191435	56416	108	56416	87068
2	scaffold_1_mat	53900001	54000000	0.00521038	56042	292	56042	87816
1	scaffold_1_mat	54000001	54100000	0.00352623	15881	56	15881	168228
2	scaffold_1_mat	54000001	54100000	0.00700148	14854	104	14854	170282
1	scaffold_1_mat	54100001	54200000	0.00244721	94802	232	94802	10142
2	scaffold_1_mat	54100001	54200000	0.00257683	94302	243	94302	11142
1	scaffold_1_mat	54200001	54300000	0.000312418	99226	31	99226	1400
2	scaffold_1_mat	54200001	54300000	0.00153457	98399	151	98399	3054
2	scaffold_1_mat	54300001	54400000	0.00281566	99444	280	99444	694
1	scaffold_1_mat	54300001	54400000	0.00185915	99508	185	99508	566
1	scaffold_1_mat	54400001	54500000	0.00150616	99591	150	99591	498
2	scaffold_1_mat	54400001	54500000	0.000692813	99594	69	99594	492
1	scaffold_1_mat	54500001	54600000	0.000482025	99580	48	99580	680
2	scaffold_1_mat	54500001	54600000	0.00361587	99561	360	99561	718
1	scaffold_1_mat	54600001	54700000	0.001305	99617	130	99617	570
2	scaffold_1_mat	54600001	54700000	0.00078366	99533	78	99533	738
1	scaffold_1_mat	54700001	54800000	0.000782692	99656	78	99656	652
2	scaffold_1_mat	54700001	54800000	0.000671955	99709	67	99709	546
1	scaffold_1_mat	54800001	54900000	0.00210323	99371	209	99371	1090
2	scaffold_1_mat	54800001	54900000	0.00237331	99439	236	99439	954
2	scaffold_1_mat	54900001	55000000	0.000733049	99584	73	99584	724
1	scaffold_1_mat	54900001	55000000	0.000802826	99648	80	99648	596
2	scaffold_1_mat	55000001	55100000	0.000785143	99345	78	99345	1238
1	scaffold_1_mat	55000001	55100000	0.000120306	99746	12	99746	436
1	scaffold_1_mat	55100001	55200000	3.000870252373188e-05	99971	3	99971	46
2	scaffold_1_mat	55100001	55200000	0.000520323	99938	52	99938	112
1	scaffold_1_mat	55200001	55300000	0.0020532	99357	204	99357	1054
2	scaffold_1_mat	55200001	55300000	0.000221324	99402	22	99402	964
1	scaffold_1_mat	55300001	55400000	0.00255153	99156	253	99156	1438
2	scaffold_1_mat	55300001	55400000	0.00069935	98663	69	98663	2424
1	scaffold_1_mat	55400001	55500000	0.000801997	99751	80	99751	284
2	scaffold_1_mat	55400001	55500000	0.00273279	99532	272	99532	722
1	scaffold_1_mat	55500001	55600000	0.000320773	99759	32	99759	322
2	scaffold_1_mat	55500001	55600000	0.0034408	99686	343	99686	468
1	scaffold_1_mat	55600001	55700000	3.4018812403259e-05	58791	2	58791	82346
2	scaffold_1_mat	55600001	55700000	0.00176776	57700	102	57700	84528
2	scaffold_1_mat	55700001	55800000	0.000443319	47370	21	47370	105222
1	scaffold_1_mat	55700001	55800000	0.0004363	45840	20	45840	108282
1	scaffold_1_mat	55800001	55900000	0.000731771	99758	73	99758	318
2	scaffold_1_mat	55800001	55900000	0.000591603	99729	59	99729	376
1	scaffold_1_mat	55900001	56000000	0.00143739	99486	143	99486	868
2	scaffold_1_mat	55900001	56000000	0.0013559	99565	135	99565	710
1	scaffold_1_mat	56000001	56100000	0.00167248	99254	166	99254	1096
2	scaffold_1_mat	56000001	56100000	0.00142118	97806	139	97806	3992
1	scaffold_1_mat	56100001	56200000	0.00155597	99616	155	99616	446
2	scaffold_1_mat	56100001	56200000	0.00316911	99397	315	99397	884
1	scaffold_1_mat	56200001	56300000	0.001852	99352	184	99352	1020
2	scaffold_1_mat	56200001	56300000	0.000120861	99288	12	99288	1148
2	scaffold_1_mat	56300001	56400000	0.000324323	98667	32	98667	2390
1	scaffold_1_mat	56300001	56400000	0.000852712	99682	85	99682	360
1	scaffold_1_mat	56400001	56500000	0.000190623	99673	19	99673	490
2	scaffold_1_mat	56400001	56500000	0.000934683	99499	93	99499	838
1	scaffold_1_mat	56500001	56600000	0.00101842	99173	101	99173	980
2	scaffold_1_mat	56500001	56600000	0.00102953	99074	102	99074	1178
1	scaffold_1_mat	56600001	56700000	0.000623448	99447	62	99447	950
2	scaffold_1_mat	56600001	56700000	0.000864035	99533	86	99533	778
1	scaffold_1_mat	56700001	56800000	0.00172095	99364	171	99364	1140
2	scaffold_1_mat	56700001	56800000	0.000464079	99121	46	99121	1626
1	scaffold_1_mat	56800001	56900000	0.000280924	99671	28	99671	566
2	scaffold_1_mat	56800001	56900000	0.000511981	99613	51	99613	682
2	scaffold_1_mat	56900001	57000000	0.00125142	98288	123	98288	3356
1	scaffold_1_mat	56900001	57000000	0.00114654	99430	114	99430	1072
1	scaffold_1_mat	57000001	57100000	0.000803842	99522	80	99522	774
2	scaffold_1_mat	57000001	57100000	0.00229286	99439	228	99439	940
1	scaffold_1_mat	57100001	57200000	0.00179353	99803	179	99803	294
2	scaffold_1_mat	57100001	57200000	0.000591443	99756	59	99756	388
1	scaffold_1_mat	57200001	57300000	0.000881388	98708	87	98708	2490
2	scaffold_1_mat	57200001	57300000	0.000519248	98219	51	98219	3468
1	scaffold_1_mat	57300001	57400000	0.000301644	99455	30	99455	974
2	scaffold_1_mat	57300001	57400000	0.000302048	99322	30	99322	1240
2	scaffold_1_mat	57400001	57500000	0.000942914	99691	94	99691	572
1	scaffold_1_mat	57400001	57500000	0.000200753	99625	20	99625	704
2	scaffold_1_mat	57500001	57600000	0.00063227	99641	63	99641	528
1	scaffold_1_mat	57500001	57600000	0.000160306	99809	16	99809	192
1	scaffold_1_mat	57600001	57700000	0.000764403	99424	76	99424	1008
2	scaffold_1_mat	57600001	57700000	0.000312324	99256	31	99256	1344
1	scaffold_1_mat	57700001	57800000	0.000855632	98173	84	98173	3174
2	scaffold_1_mat	57700001	57800000	0.000916992	98147	90	98147	3226
1	scaffold_1_mat	57800001	57900000	0.000351667	99526	35	99526	822
2	scaffold_1_mat	57800001	57900000	0.000161003	99377	16	99377	1120
1	scaffold_1_mat	57900001	58000000	0.000310927	99702	31	99702	570
2	scaffold_1_mat	57900001	58000000	0.000270769	99716	27	99716	542
1	scaffold_1_mat	58000001	58100000	0.000897476	99167	89	99167	1578
2	scaffold_1_mat	58000001	58100000	0.000163012	98152	16	98152	3608
2	scaffold_1_mat	58100001	58200000	1.0120535578742828e-05	98809	1	98809	2162
1	scaffold_1_mat	58100001	58200000	1.0034317365389632e-05	99658	1	99658	464
1	scaffold_1_mat	58200001	58300000	0.000645343	99172	64	99172	1546
2	scaffold_1_mat	58200001	58300000	3.054118988475791e-05	98228	3	98228	3434
1	scaffold_1_mat	58300001	58400000	0.00105588	99443	105	99443	910
2	scaffold_1_mat	58300001	58400000	3.0198403511067717e-05	99343	3	99343	1110
1	scaffold_1_mat	58400001	58500000	0.00265915	99656	265	99656	532
2	scaffold_1_mat	58400001	58500000	3.0082727500626724e-05	99725	3	99725	394
1	scaffold_1_mat	58500001	58600000	0.000471164	99753	47	99753	426
2	scaffold_1_mat	58500001	58600000	0.000591936	99673	59	99673	586
1	scaffold_1_mat	58600001	58700000	0.000814906	99398	81	99398	1018
2	scaffold_1_mat	58600001	58700000	0.000866638	99234	86	99234	1346
2	scaffold_1_mat	58700001	58800000	0.00189713	99097	188	99097	1346
1	scaffold_1_mat	58700001	58800000	0.00093567	99394	93	99394	752
1	scaffold_1_mat	58800001	58900000	0.000864913	99432	86	99432	850
2	scaffold_1_mat	58800001	58900000	0.00164465	99109	163	99109	1496
1	scaffold_1_mat	58900001	59000000	0.00103526	99492	103	99492	722
2	scaffold_1_mat	58900001	59000000	0.000713711	99480	71	99480	746
1	scaffold_1_mat	59000001	59100000	0.00224197	99466	223	99466	738
2	scaffold_1_mat	59000001	59100000	2.0079514878920524e-05	99604	2	99604	462
1	scaffold_1_mat	59100001	59200000	0.00131122	99144	130	99144	666
2	scaffold_1_mat	59100001	59200000	0.000354438	98748	35	98748	1458
1	scaffold_1_mat	59200001	59300000	0.00311326	99574	310	99574	456
2	scaffold_1_mat	59200001	59300000	0.00212014	99050	210	99050	1504
2	scaffold_1_mat	59300001	59400000	0.000708079	98859	70	98859	2178
1	scaffold_1_mat	59300001	59400000	0.00115255	98911	114	98911	2074
1	scaffold_1_mat	59400001	59500000	0.00129558	99569	129	99569	726
2	scaffold_1_mat	59400001	59500000	0.00118479	99596	118	99596	672
1	scaffold_1_mat	59500001	59600000	0.00266938	99274	265	99274	1022
2	scaffold_1_mat	59500001	59600000	0.00157125	99284	156	99284	1002
1	scaffold_1_mat	59600001	59700000	0.00289558	99462	288	99462	630
2	scaffold_1_mat	59600001	59700000	0.00265111	99581	264	99581	392
1	scaffold_1_mat	59700001	59800000	0.000902328	99742	90	99742	452
2	scaffold_1_mat	59700001	59800000	0.000551257	99772	55	99772	392
1	scaffold_1_mat	59800001	59900000	0.000294961	98318	29	98318	3142
2	scaffold_1_mat	59800001	59900000	0.000907238	98100	89	98100	3578
1	scaffold_1_mat	59900001	60000000	0.000421547	99633	42	99633	664
2	scaffold_1_mat	59900001	60000000	0.00096371	99615	96	99615	700
2	scaffold_1_mat	60000001	60100000	0.00119715	99403	119	99403	968
1	scaffold_1_mat	60000001	60100000	0.00125512	99592	125	99592	590
1	scaffold_1_mat	60100001	60200000	0.000861482	99828	86	99828	256
2	scaffold_1_mat	60100001	60200000	0.00016026	99838	16	99838	236
1	scaffold_1_mat	60200001	60300000	0.00117383	98822	116	98822	1996
2	scaffold_1_mat	60200001	60300000	0.000241887	99220	24	99220	1200
1	scaffold_1_mat	60300001	60400000	0.00177128	99363	176	99363	1050
2	scaffold_1_mat	60300001	60400000	0.00340136	99078	337	99078	1620
1	scaffold_1_mat	60400001	60500000	0.000661999	99698	66	99698	66
2	scaffold_1_mat	60400001	60500000	0.00195846	99568	195	99568	326
1	scaffold_1_mat	60500001	60600000	0.000873678	99579	87	99579	632
2	scaffold_1_mat	60500001	60600000	0.0011164	99427	111	99427	936
2	scaffold_1_mat	60600001	60700000	0.00201278	99365	200	99365	1162
1	scaffold_1_mat	60600001	60700000	0.00124331	99734	124	99734	424
1	scaffold_1_mat	60700001	60800000	0.00117251	99786	117	99786	170
2	scaffold_1_mat	60700001	60800000	0.00139253	99818	139	99818	106
1	scaffold_1_mat	60800001	60900000	0.000339405	97229	33	97229	5362
2	scaffold_1_mat	60800001	60900000	0.000752391	97024	73	97024	5772
1	scaffold_1_mat	60900001	61000000	1.0020140482369565e-05	99799	1	99799	260
2	scaffold_1_mat	60900001	61000000	0.00167583	99652	167	99652	554
1	scaffold_1_mat	61000001	61100000	0.000453209	99292	45	99292	1358
2	scaffold_1_mat	61000001	61100000	0.000502337	97544	49	97544	4854
1	scaffold_1_mat	61100001	61200000	0.00397594	99599	396	99599	640
2	scaffold_1_mat	61100001	61200000	0.00339905	98557	335	98557	2724
2	scaffold_1_mat	61200001	61300000	4.050632911392405e-05	98750	4	98750	1996
1	scaffold_1_mat	61200001	61300000	0.00182366	99251	181	99251	994
1	scaffold_1_mat	61300001	61400000	0.00203029	99493	202	99493	596
2	scaffold_1_mat	61300001	61400000	0.00237644	99308	236	99308	966
1	scaffold_1_mat	61400001	61500000	0.00186102	98333	183	98333	2960
2	scaffold_1_mat	61400001	61500000	0.000841872	97402	82	97402	4822
1	scaffold_1_mat	61500001	61600000	0.00156306	99804	156	99804	242
2	scaffold_1_mat	61500001	61600000	0.00125199	99841	125	99841	168
1	scaffold_1_mat	61600001	61700000	0.000243497	98564	24	98564	2684
2	scaffold_1_mat	61600001	61700000	0.000486806	98602	48	98602	2608
1	scaffold_1_mat	61700001	61800000	0.00129683	99473	129	99473	946
2	scaffold_1_mat	61700001	61800000	0.00152482	99684	152	99684	524
2	scaffold_1_mat	61800001	61900000	0.00167831	99505	167	99505	722
1	scaffold_1_mat	61800001	61900000	0.000752853	99621	75	99621	490
1	scaffold_1_mat	61900001	62000000	0.000400541	99865	40	99865	184
2	scaffold_1_mat	61900001	62000000	0.00200385	99808	200	99808	298
1	scaffold_1_mat	62000001	62100000	0.000342121	99380	34	99380	1042
2	scaffold_1_mat	62000001	62100000	0.00329143	99349	327	99349	1104
1	scaffold_1_mat	62100001	62200000	4.012358062833527e-05	99692	4	99692	428
2	scaffold_1_mat	62100001	62200000	0.000792878	99637	79	99637	538
1	scaffold_1_mat	62200001	62300000	1.0077394388906804e-05	99232	1	99232	626
2	scaffold_1_mat	62200001	62300000	0.00198377	99306	197	99306	478
1	scaffold_1_mat	62300001	62400000	0	99220	0	99220	910
2	scaffold_1_mat	62300001	62400000	0.00407633	99354	405	99354	642
2	scaffold_1_mat	62400001	62500000	0.00022683	96989	22	96989	5900
1	scaffold_1_mat	62400001	62500000	6.065384848668648e-05	98922	6	98922	2034
2	scaffold_1_mat	62500001	62600000	0.000230449	99805	23	99805	302
1	scaffold_1_mat	62500001	62600000	0.000481507	99687	48	99687	538
1	scaffold_1_mat	62600001	62700000	0.000483759	99223	48	99223	1382
2	scaffold_1_mat	62600001	62700000	0.000856208	99275	85	99275	1278
1	scaffold_1_mat	62700001	62800000	0.000834572	98254	82	98254	3434
2	scaffold_1_mat	62700001	62800000	0.000224275	98094	22	98094	3754
1	scaffold_1_mat	62800001	62900000	0.00116613	99474	116	99474	628
2	scaffold_1_mat	62800001	62900000	0.000251352	99462	25	99462	652
1	scaffold_1_mat	62900001	63000000	0.00366205	99671	365	99671	426
2	scaffold_1_mat	62900001	63000000	0.000944591	99514	94	99514	740
1	scaffold_1_mat	63000001	63100000	0.00350548	99273	348	99273	988
2	scaffold_1_mat	63000001	63100000	0.00338549	99247	336	99247	1040
1	scaffold_1_mat	63100001	63200000	0.00203377	99323	202	99323	1136
2	scaffold_1_mat	63100001	63200000	0.000181181	99348	18	99348	1086
2	scaffold_1_mat	63200001	63300000	0.00132602	99546	132	99546	610
1	scaffold_1_mat	63200001	63300000	0.00269233	99542	268	99542	618
1	scaffold_1_mat	63300001	63400000	0.00143427	99702	143	99702	292
2	scaffold_1_mat	63300001	63400000	0.00326728	99471	325	99471	754
1	scaffold_1_mat	63400001	63500000	0.000594297	99277	59	99277	1236
2	scaffold_1_mat	63400001	63500000	0.00151194	99210	150	99210	1370
1	scaffold_1_mat	63500001	63600000	0.000250939	99626	25	99626	628
2	scaffold_1_mat	63500001	63600000	0.000552608	99528	55	99528	824
1	scaffold_1_mat	63600001	63700000	0.000100482	99520	10	99520	772
2	scaffold_1_mat	63600001	63700000	0.000362031	99439	36	99439	934
1	scaffold_1_mat	63700001	63800000	0.000723589	99504	72	99504	550
2	scaffold_1_mat	63700001	63800000	0.00100586	99417	100	99417	724
2	scaffold_1_mat	63800001	63900000	0.000930167	98907	92	98907	1924
1	scaffold_1_mat	63800001	63900000	0.000423729	99120	42	99120	1498
1	scaffold_1_mat	63900001	64000000	0.00075185	99754	75	99754	320
2	scaffold_1_mat	63900001	64000000	0.000671713	99745	67	99745	338
1	scaffold_1_mat	64000001	64100000	0.000491746	99645	49	99645	626
2	scaffold_1_mat	64000001	64100000	0.000541728	99681	54	99681	554
1	scaffold_1_mat	64100001	64200000	0.00190083	99430	189	99430	978
2	scaffold_1_mat	64100001	64200000	0.000200874	99565	20	99565	708
1	scaffold_1_mat	64200001	64300000	0.00194343	98280	191	98280	3256
2	scaffold_1_mat	64200001	64300000	0.00142863	98696	141	98696	2424
1	scaffold_1_mat	64300001	64400000	0.00080495	99385	80	99385	970
2	scaffold_1_mat	64300001	64400000	9.060068252514168e-05	99337	9	99337	1066
2	scaffold_1_mat	64400001	64500000	0.000271944	99285	27	99285	1182
1	scaffold_1_mat	64400001	64500000	0.000130919	99298	13	99298	1156
1	scaffold_1_mat	64500001	64600000	0.000110736	99335	11	99335	888
2	scaffold_1_mat	64500001	64600000	0.000382102	99450	38	99450	658
1	scaffold_1_mat	64600001	64700000	0.00183816	99556	183	99556	594
2	scaffold_1_mat	64600001	64700000	0.000672434	99638	67	99638	430
1	scaffold_1_mat	64700001	64800000	0.00276741	99371	275	99371	652
2	scaffold_1_mat	64700001	64800000	0.00233473	99369	232	99369	656
1	scaffold_1_mat	64800001	64900000	0.00121636	99477	121	99477	658
2	scaffold_1_mat	64800001	64900000	0.000874618	99472	87	99472	668
2	scaffold_1_mat	64900001	65000000	0.00126741	99415	126	99415	568
1	scaffold_1_mat	64900001	65000000	0.00253549	99389	252	99389	620
2	scaffold_1_mat	65000001	65100000	0.000980739	98905	97	98905	1490
1	scaffold_1_mat	65000001	65100000	0.00152831	98802	151	98802	1696
1	scaffold_1_mat	65100001	65200000	0.00344128	99091	341	99091	744
2	scaffold_1_mat	65100001	65200000	0.00379948	98961	376	98961	1004
1	scaffold_1_mat	65200001	65300000	0.000834221	99494	83	99494	846
2	scaffold_1_mat	65200001	65300000	0.00194762	99609	194	99609	616
1	scaffold_1_mat	65300001	65400000	0.000270992	99634	27	99634	486
2	scaffold_1_mat	65300001	65400000	0.00185859	99538	185	99538	678
1	scaffold_1_mat	65400001	65500000	7.026348808030113e-05	99625	7	99625	712
2	scaffold_1_mat	65400001	65500000	0.000310955	99693	31	99693	576
1	scaffold_1_mat	65500001	65600000	0.000765433	92758	71	92758	14150
2	scaffold_1_mat	65500001	65600000	0.000755074	88733	67	88733	22200
2	scaffold_1_mat	65600001	65700000	3.188470490705609e-05	31363	1	31363	137200
1	scaffold_1_mat	65600001	65700000	0.000658328	54684	36	54684	90558
1	scaffold_1_mat	65700001	65800000	0.000198506	40301	8	40301	119310
2	scaffold_1_mat	65700001	65800000	0.000358439	44638	16	44638	110636
1	scaffold_1_mat	65800001	65900000	0.00181499	99725	181	99725	294
2	scaffold_1_mat	65800001	65900000	0.00219641	99708	219	99708	328
1	scaffold_1_mat	65900001	66000000	0.00102869	99155	102	99155	1304
2	scaffold_1_mat	65900001	66000000	0.00107814	99245	107	99245	1124
1	scaffold_1_mat	66000001	66100000	0.000590355	98246	58	98246	3494
2	scaffold_1_mat	66000001	66100000	0.000409614	97653	40	97653	4680
1	scaffold_1_mat	66100001	66200000	0.00176957	99459	176	99459	1030
2	scaffold_1_mat	66100001	66200000	0.000371602	99569	37	99569	810
2	scaffold_1_mat	66200001	66300000	0.000611633	99733	61	99733	382
1	scaffold_1_mat	66200001	66300000	0.00081168	99793	81	99793	262
1	scaffold_1_mat	66300001	66400000	0.00211476	99302	210	99302	1272
2	scaffold_1_mat	66300001	66400000	0.000534247	99205	53	99205	1466
1	scaffold_1_mat	66400001	66500000	0.000853037	99644	85	99644	468
2	scaffold_1_mat	66400001	66500000	0.0012758	99545	127	99545	666
1	scaffold_1_mat	66500001	66600000	0.000691986	99713	69	99713	492
2	scaffold_1_mat	66500001	66600000	0.000442011	99545	44	99545	828
1	scaffold_1_mat	66600001	66700000	0.00128814	99368	128	99368	1030
2	scaffold_1_mat	66600001	66700000	0.00049666	98659	49	98659	2448
1	scaffold_1_mat	66700001	66800000	0.000461236	99732	46	99732	404
2	scaffold_1_mat	66700001	66800000	0.00115763	99341	115	99341	1186
2	scaffold_1_mat	66800001	66900000	0.000583202	99451	58	99451	916
1	scaffold_1_mat	66800001	66900000	0.00180992	99452	180	99452	914
1	scaffold_1_mat	66900001	67000000	0.00170782	99542	170	99542	330
2	scaffold_1_mat	66900001	67000000	0.00174866	99505	174	99505	404
1	scaffold_1_mat	67000001	67100000	0.00068041	98470	67	98470	3026
2	scaffold_1_mat	67000001	67100000	0.000849174	97742	83	97742	4482
1	scaffold_1_mat	67100001	67200000	0.000230664	99712	23	99712	572
2	scaffold_1_mat	67100001	67200000	2.007850696222229e-05	99609	2	99609	778
1	scaffold_1_mat	67200001	67300000	0.00019056	99706	19	99706	564
2	scaffold_1_mat	67200001	67300000	1.002646988048448e-05	99736	1	99736	504
1	scaffold_1_mat	67300001	67400000	0.00247999	99597	247	99597	680
2	scaffold_1_mat	67300001	67400000	0	99711	0	99711	452
1	scaffold_1_mat	67400001	67500000	0.00150455	99033	149	99033	1690
2	scaffold_1_mat	67400001	67500000	0.000463677	99207	46	99207	1342
2	scaffold_1_mat	67500001	67600000	0.00236947	96224	228	96224	5268
1	scaffold_1_mat	67500001	67600000	0.00144404	96950	140	96950	3816
1	scaffold_1_mat	67600001	67700000	0.00279596	99429	278	99429	710
2	scaffold_1_mat	67600001	67700000	0.000402804	99304	40	99304	960
1	scaffold_1_mat	67700001	67800000	7.021908354064681e-05	99688	7	99688	468
2	scaffold_1_mat	67700001	67800000	0.000631997	99684	63	99684	476
1	scaffold_1_mat	67800001	67900000	0.000554106	99259	55	99259	1300
2	scaffold_1_mat	67800001	67900000	0.00051485	99058	51	99058	1702
1	scaffold_1_mat	67900001	68000000	0.000290838	99712	29	99712	324
2	scaffold_1_mat	67900001	68000000	0.000220708	99679	22	99679	390
1	scaffold_1_mat	68000001	68100000	0.000481512	99686	48	99686	524
2	scaffold_1_mat	68000001	68100000	0.000832756	99669	83	99669	558
2	scaffold_1_mat	68100001	68200000	0.00213836	99609	213	99609	586
1	scaffold_1_mat	68100001	68200000	0.00130271	99792	130	99792	220
1	scaffold_1_mat	68200001	68300000	0.00110557	97687	108	97687	4534
2	scaffold_1_mat	68200001	68300000	0.00112054	96382	108	96382	7144
1	scaffold_1_mat	68300001	68400000	0.001726	99073	171	99073	1300
2	scaffold_1_mat	68300001	68400000	0.00333528	97743	326	97743	3960
1	scaffold_1_mat	68400001	68500000	0.000980858	98893	97	98893	1942
2	scaffold_1_mat	68400001	68500000	0.00170404	99176	169	99176	1376
1	scaffold_1_mat	68500001	68600000	0.0017586	99511	175	99511	748
2	scaffold_1_mat	68500001	68600000	0.00203367	99328	202	99328	1114
1	scaffold_1_mat	68600001	68700000	0.000512455	99521	51	99521	778
2	scaffold_1_mat	68600001	68700000	0.00163929	99433	163	99433	954
2	scaffold_1_mat	68700001	68800000	0.000682525	99630	68	99630	512
1	scaffold_1_mat	68700001	68800000	0.000361838	99492	36	99492	788
1	scaffold_1_mat	68800001	68900000	0.00237892	99625	237	99625	416
2	scaffold_1_mat	68800001	68900000	0.000744437	99404	74	99404	858
1	scaffold_1_mat	68900001	69000000	0.000752929	99611	75	99611	628
2	scaffold_1_mat	68900001	69000000	0.00196856	99565	196	99565	720
1	scaffold_1_mat	69000001	69100000	0.000593986	99329	59	99329	970
2	scaffold_1_mat	69000001	69100000	0.000633236	99489	63	99489	650
1	scaffold_1_mat	69100001	69200000	0.000815357	99343	81	99343	1118
2	scaffold_1_mat	69100001	69200000	0.000977961	99186	97	99186	1432
1	scaffold_1_mat	69200001	69300000	0.00164406	99145	163	99145	1036
2	scaffold_1_mat	69200001	69300000	0.000392915	99258	39	99258	810
2	scaffold_1_mat	69300001	69400000	0.00158545	99656	158	99656	508
1	scaffold_1_mat	69300001	69400000	0.000601884	99687	60	99687	446
1	scaffold_1_mat	69400001	69500000	0.000803205	99601	80	99601	682
2	scaffold_1_mat	69400001	69500000	0.00150722	99521	150	99521	842
1	scaffold_1_mat	69500001	69600000	0.000382167	99433	38	99433	818
2	scaffold_1_mat	69500001	69600000	0.00339835	99460	338	99460	764
1	scaffold_1_mat	69600001	69700000	0.000958333	98087	94	98087	3250
2	scaffold_1_mat	69600001	69700000	0.00190613	98629	188	98629	2166
1	scaffold_1_mat	69700001	69800000	0.00152663	99566	152	99566	472
2	scaffold_1_mat	69700001	69800000	0.0019598	99500	195	99500	604
1	scaffold_1_mat	69800001	69900000	0.000713417	99521	71	99521	788
2	scaffold_1_mat	69800001	69900000	0.000522078	99602	52	99602	626
2	scaffold_1_mat	69900001	70000000	0.00169396	99766	169	99766	260
1	scaffold_1_mat	69900001	70000000	0	99598	0	99598	596
2	scaffold_1_mat	70000001	70100000	0.000862934	99660	86	99660	548
1	scaffold_1_mat	70000001	70100000	0	99649	0	99649	570
1	scaffold_1_mat	70100001	70200000	2.050966517971594e-05	97515	2	97515	4930
2	scaffold_1_mat	70100001	70200000	0.00050001	97998	49	97998	3964
1	scaffold_1_mat	70200001	70300000	0.00107717	99334	107	99334	1186
2	scaffold_1_mat	70200001	70300000	0.000603252	99461	60	99461	932
1	scaffold_1_mat	70300001	70400000	0.00478907	99393	476	99393	646
2	scaffold_1_mat	70300001	70400000	0.00474297	99094	470	99094	1244
1	scaffold_1_mat	70400001	70500000	0.00158553	99651	158	99651	454
2	scaffold_1_mat	70400001	70500000	0.00143661	99540	143	99540	676
1	scaffold_1_mat	70500001	70600000	0.000282597	99081	28	99081	1506
2	scaffold_1_mat	70500001	70600000	0.000594087	99312	59	99312	1044
2	scaffold_1_mat	70600001	70700000	0.000431788	99586	43	99586	638
1	scaffold_1_mat	70600001	70700000	0.00050222	99558	50	99558	694
1	scaffold_1_mat	70700001	70800000	0.00180509	99164	179	99164	1098
2	scaffold_1_mat	70700001	70800000	0.000152162	98579	15	98579	2268
1	scaffold_1_mat	70800001	70900000	0.000230738	99680	23	99680	466
2	scaffold_1_mat	70800001	70900000	0.000240708	99706	24	99706	414
1	scaffold_1_mat	70900001	71000000	0.00130564	99568	130	99568	520
2	scaffold_1_mat	70900001	71000000	0.000301559	99483	30	99483	690
1	scaffold_1_mat	71000001	71100000	0.00346274	57469	199	57469	84890
2	scaffold_1_mat	71000001	71100000	0.0029252	57432	168	57432	84964
1	scaffold_1_mat	71100001	71200000	0.000570804	61317	35	61317	77318
2	scaffold_1_mat	71100001	71200000	0.000558329	62687	35	62687	74578
2	scaffold_1_mat	71200001	71300000	0.000612616	99573	61	99573	632
1	scaffold_1_mat	71200001	71300000	0.00270927	99658	270	99658	462
1	scaffold_1_mat	71300001	71400000	0.000643585	99443	64	99443	960
2	scaffold_1_mat	71300001	71400000	0.0026929	99521	268	99521	804
1	scaffold_1_mat	71400001	71500000	0.000925172	99441	92	99441	910
2	scaffold_1_mat	71400001	71500000	0.000311671	99464	31	99464	864
1	scaffold_1_mat	71500001	71600000	0.00280471	99119	278	99119	1292
2	scaffold_1_mat	71500001	71600000	0.0016785	98898	166	98898	1734
1	scaffold_1_mat	71600001	71700000	0.00131514	99609	131	99609	492
2	scaffold_1_mat	71600001	71700000	0.00175491	99720	175	99720	270
1	scaffold_1_mat	71700001	71800000	0.00314956	99379	313	99379	678
2	scaffold_1_mat	71700001	71800000	0.00243787	99267	242	99267	902
2	scaffold_1_mat	71800001	71900000	0.00154973	99372	154	99372	1008
1	scaffold_1_mat	71800001	71900000	0.00132388	99707	132	99707	338
1	scaffold_1_mat	71900001	72000000	0.000466625	85722	40	85722	28524
2	scaffold_1_mat	71900001	72000000	0.000121751	82135	10	82135	35698
1	scaffold_1_mat	72000001	72100000	0.0057402	87105	500	87105	25378
2	scaffold_1_mat	72000001	72100000	0.00751942	60643	456	60643	78302
1	scaffold_1_mat	72100001	72200000	0.00207517	99269	206	99269	1020
2	scaffold_1_mat	72100001	72200000	0.00262385	99091	260	99091	1376
1	scaffold_1_mat	72200001	72300000	0.000726135	97778	71	97778	2788
2	scaffold_1_mat	72200001	72300000	0.00272767	95686	261	95686	6972
1	scaffold_1_mat	72300001	72400000	0.00122464	99621	122	99621	474
2	scaffold_1_mat	72300001	72400000	0.00056438	99224	56	99224	1268
1	scaffold_1_mat	72400001	72500000	0.000751744	99768	75	99768	348
2	scaffold_1_mat	72400001	72500000	0.00206659	99681	206	99681	522
2	scaffold_1_mat	72500001	72600000	0.00412305	99441	410	99441	862
1	scaffold_1_mat	72500001	72600000	0.00445289	99486	443	99486	772
1	scaffold_1_mat	72600001	72700000	0.00184586	98599	182	98599	2650
2	scaffold_1_mat	72600001	72700000	0.00229527	98899	227	98899	2050
1	scaffold_1_mat	72700001	72800000	0.000402674	99336	40	99336	1228
2	scaffold_1_mat	72700001	72800000	0.00106982	99082	106	99082	1736
1	scaffold_1_mat	72800001	72900000	0.000501308	99739	50	99739	454
2	scaffold_1_mat	72800001	72900000	0.000520953	99817	52	99817	298
1	scaffold_1_mat	72900001	73000000	0.000532599	99512	53	99512	786
2	scaffold_1_mat	72900001	73000000	0.000311145	99632	31	99632	546
1	scaffold_1_mat	73000001	73100000	0.000793388	99573	79	99573	802
2	scaffold_1_mat	73000001	73100000	0.000491864	99621	49	99621	706
2	scaffold_1_mat	73100001	73200000	0.00161809	99500	161	99500	734
1	scaffold_1_mat	73100001	73200000	0.000953959	99585	95	99585	564
1	scaffold_1_mat	73200001	73300000	0.000401011	99748	40	99748	412
2	scaffold_1_mat	73200001	73300000	0.000100365	99636	10	99636	636
1	scaffold_1_mat	73300001	73400000	0.000312214	99291	31	99291	1374
2	scaffold_1_mat	73300001	73400000	1.0070797707886442e-05	99297	1	99297	1362
1	scaffold_1_mat	73400001	73500000	0.00179649	99639	179	99639	536
2	scaffold_1_mat	73400001	73500000	0.000271014	99626	27	99626	562
1	scaffold_1_mat	73500001	73600000	0.0018491	99508	184	99508	858
2	scaffold_1_mat	73500001	73600000	0.0010346	99555	103	99555	764
1	scaffold_1_mat	73600001	73700000	0.00159419	99737	159	99737	386
2	scaffold_1_mat	73600001	73700000	2.0057766367137358e-05	99712	2	99712	436
2	scaffold_1_mat	73700001	73800000	0.000432831	99346	43	99346	1192
1	scaffold_1_mat	73700001	73800000	0.000191341	99299	19	99299	1286
1	scaffold_1_mat	73800001	73900000	0.00117764	99351	117	99351	794
2	scaffold_1_mat	73800001	73900000	0.000991542	98836	98	98836	1824
1	scaffold_1_mat	73900001	74000000	0.000331349	99593	33	99593	756
2	scaffold_1_mat	73900001	74000000	0.00102576	99438	102	99438	1066
1	scaffold_1_mat	74000001	74100000	0.00220726	99671	220	99671	486
2	scaffold_1_mat	74000001	74100000	0.00172838	99515	172	99515	798
1	scaffold_1_mat	74100001	74200000	0.000553933	99290	55	99290	556
2	scaffold_1_mat	74100001	74200000	0.00243506	98971	241	98971	1194
1	scaffold_1_mat	74200001	74300000	0.000100174	99826	10	99826	322
2	scaffold_1_mat	74200001	74300000	0.000500561	99888	50	99888	198
2	scaffold_1_mat	74300001	74400000	0.000996959	99302	99	99302	1280
1	scaffold_1_mat	74300001	74400000	0.000180819	99547	18	99547	790
1	scaffold_1_mat	74400001	74500000	0.000885018	99433	88	99433	890
2	scaffold_1_mat	74400001	74500000	0.00227607	99294	226	99294	1168
1	scaffold_1_mat	74500001	74600000	0.0014943	99712	149	99712	468
2	scaffold_1_mat	74500001	74600000	0.00156411	99737	156	99737	418
1	scaffold_1_mat	74600001	74700000	0.00181607	99666	181	99666	450
2	scaffold_1_mat	74600001	74700000	0.00224782	99652	224	99652	478
1	scaffold_1_mat	74700001	74800000	0.000240751	99688	24	99688	554
2	scaffold_1_mat	74700001	74800000	0.000250707	99718	25	99718	494
1	scaffold_1_mat	74800001	74900000	0.000744175	99439	74	99439	1028
2	scaffold_1_mat	74800001	74900000	0.000612573	99580	61	99580	746
2	scaffold_1_mat	74900001	75000000	0.000816211	99239	81	99239	1368
1	scaffold_1_mat	74900001	75000000	0.0010866	99393	108	99393	1060
2	scaffold_1_mat	75000001	75100000	0.00345996	99134	343	99134	1422
1	scaffold_1_mat	75000001	75100000	0.00200397	99303	199	99303	1084
1	scaffold_1_mat	75100001	75200000	0.000893314	99629	89	99629	680
2	scaffold_1_mat	75100001	75200000	0.000984153	99578	98	99578	782
1	scaffold_1_mat	75200001	75300000	0.00156787	98860	155	98860	2066
2	scaffold_1_mat	75200001	75300000	0.00115433	98759	114	98759	2268
1	scaffold_1_mat	75300001	75400000	0	99112	0	99112	1716
2	scaffold_1_mat	75300001	75400000	0.000544174	99233	54	99233	1474
1	scaffold_1_mat	75400001	75500000	0.000171743	98985	17	98985	1658
2	scaffold_1_mat	75400001	75500000	0.00128366	98936	127	98936	1756
1	scaffold_1_mat	75500001	75600000	0.000100485	99517	10	99517	938
2	scaffold_1_mat	75500001	75600000	0.000571836	99679	57	99679	614
1	scaffold_1_mat	75600001	75700000	0.000184819	91982	17	91982	15704
2	scaffold_1_mat	75600001	75700000	0.000599631	91723	55	91723	16222
2	scaffold_1_mat	75700001	75800000	0.00160203	99249	159	99249	1040
1	scaffold_1_mat	75700001	75800000	0.000301996	99339	30	99339	860
1	scaffold_1_mat	75800001	75900000	0.00177654	99632	177	99632	562
2	scaffold_1_mat	75800001	75900000	0.000702515	99642	70	99642	542
1	scaffold_1_mat	75900001	76000000	0.00170662	99612	170	99612	298
2	scaffold_1_mat	75900001	76000000	0.00215968	99552	215	99552	418
1	scaffold_1_mat	76000001	76100000	0.00015564	96376	15	96376	7154
2	scaffold_1_mat	76000001	76100000	0.000496519	96673	48	96673	6560
1	scaffold_1_mat	76100001	76200000	3.013439942141953e-05	99554	3	99554	676
2	scaffold_1_mat	76100001	76200000	0.00195104	99434	194	99434	916
1	scaffold_1_mat	76200001	76300000	0.000411465	99644	41	99644	564
2	scaffold_1_mat	76200001	76300000	0.00150593	99606	150	99606	640
2	scaffold_1_mat	76300001	76400000	9.074501658617248e-05	99179	9	99179	1074
1	scaffold_1_mat	76300001	76400000	0.000492913	99409	49	99409	614
1	scaffold_1_mat	76400001	76500000	0.000190924	99516	19	99516	926
2	scaffold_1_mat	76400001	76500000	9.041591320072331e-05	99540	9	99540	878
1	scaffold_1_mat	76500001	76600000	9.03215446991289e-05	99644	9	99644	698
2	scaffold_1_mat	76500001	76600000	9.026175910139404e-05	99710	9	99710	566
1	scaffold_1_mat	76600001	76700000	0.000118235	33831	4	33831	132334
2	scaffold_1_mat	76600001	76700000	2.938410907381288e-05	34032	1	34032	131932
1	scaffold_1_mat	76700001	76800000	0.000624263	14417	9	14417	171110
2	scaffold_1_mat	76700001	76800000	0.00106603	15009	16	15009	169926
1	scaffold_1_mat	76800001	76900000	0.000654918	99249	65	99249	1390
2	scaffold_1_mat	76800001	76900000	0.000734931	99329	73	99329	1230
2	scaffold_1_mat	76900001	77000000	0.000898019	99107	89	99107	1558
1	scaffold_1_mat	76900001	77000000	0.00118938	99211	118	99211	1350
1	scaffold_1_mat	77000001	77100000	0.00133363	99728	133	99728	358
2	scaffold_1_mat	77000001	77100000	0.00136442	99676	136	99676	462
1	scaffold_1_mat	77100001	77200000	0.00181394	98680	179	98680	2296
2	scaffold_1_mat	77100001	77200000	0.00178414	98647	176	98647	2362
1	scaffold_1_mat	77200001	77300000	0.00179798	99556	179	99556	680
2	scaffold_1_mat	77200001	77300000	0.000663557	99464	66	99464	864
1	scaffold_1_mat	77300001	77400000	0.000714566	99361	71	99361	1056
2	scaffold_1_mat	77300001	77400000	0.000592869	99516	59	99516	746
2	scaffold_1_mat	77400001	77500000	0.000381649	99568	38	99568	692
1	scaffold_1_mat	77400001	77500000	0.000250991	99605	25	99605	618
2	scaffold_1_mat	77500001	77600000	0.00202308	98859	200	98859	1752
1	scaffold_1_mat	77500001	77600000	0.00198182	98899	196	98899	1672
1	scaffold_1_mat	77600001	77700000	0.00503654	99473	501	99473	312
2	scaffold_1_mat	77600001	77700000	0.00565768	99334	562	99334	590
1	scaffold_1_mat	77700001	77800000	0.000181525	99160	18	99160	1186
2	scaffold_1_mat	77700001	77800000	0.00343629	98362	338	98362	2782
1	scaffold_1_mat	77800001	77900000	9.022465940191076e-05	99751	9	99751	280
2	scaffold_1_mat	77800001	77900000	0.000641765	99725	64	99725	332
1	scaffold_1_mat	77900001	78000000	0.000442038	99539	44	99539	834
2	scaffold_1_mat	77900001	78000000	0.000996006	99397	99	99397	1118
1	scaffold_1_mat	78000001	78100000	0.000331379	99584	33	99584	716
2	scaffold_1_mat	78000001	78100000	0.000593287	99446	59	99446	992
2	scaffold_1_mat	78100001	78200000	0.000496756	98640	49	98640	2506
1	scaffold_1_mat	78100001	78200000	0.000978819	99099	97	99099	1588
1	scaffold_1_mat	78200001	78300000	0.00166709	98375	164	98375	3000
2	scaffold_1_mat	78200001	78300000	0.0034511	97650	337	97650	4450
1	scaffold_1_mat	78300001	78400000	0.00212873	99590	212	99590	536
2	scaffold_1_mat	78300001	78400000	0.00322331	99587	321	99587	542
1	scaffold_1_mat	78400001	78500000	0.000693251	99531	69	99531	676
2	scaffold_1_mat	78400001	78500000	0.00146753	99487	146	99487	764
1	scaffold_1_mat	78500001	78600000	5.062624667132428e-05	98763	5	98763	2420
2	scaffold_1_mat	78500001	78600000	0.000779763	98748	77	98748	2450
1	scaffold_1_mat	78600001	78700000	4.012116592108167e-05	99698	4	99698	560
2	scaffold_1_mat	78600001	78700000	0.000742428	99673	74	99673	610
2	scaffold_1_mat	78700001	78800000	0.00072316	99563	72	99563	698
1	scaffold_1_mat	78700001	78800000	1.00500492452413e-05	99502	1	99502	820
1	scaffold_1_mat	78800001	78900000	7.026701465569163e-05	99620	7	99620	658
2	scaffold_1_mat	78800001	78900000	0.00075408	99459	75	99459	980
1	scaffold_1_mat	78900001	79000000	0	99647	0	99647	606
2	scaffold_1_mat	78900001	79000000	0.00126558	99559	126	99559	782
1	scaffold_1_mat	79000001	79100000	1.0048736371401295e-05	99515	1	99515	440
2	scaffold_1_mat	79000001	79100000	0.00212661	99219	211	99219	1032
1	scaffold_1_mat	79100001	79200000	0.000170993	99419	17	99419	818
2	scaffold_1_mat	79100001	79200000	0.000523734	99287	52	99287	1082
1	scaffold_1_mat	79200001	79300000	7.027477436777801e-05	99609	7	99609	376
2	scaffold_1_mat	79200001	79300000	0.00107511	99525	107	99525	544
2	scaffold_1_mat	79300001	79400000	0.00148755	97476	145	97476	4802
1	scaffold_1_mat	79300001	79400000	0.000965906	97318	94	97318	5118
1	scaffold_1_mat	79400001	79500000	0.00045144	99681	45	99681	448
2	scaffold_1_mat	79400001	79500000	0.000481657	99656	48	99656	498
1	scaffold_1_mat	79500001	79600000	0.00142165	99884	142	99884	198
2	scaffold_1_mat	79500001	79600000	0.00120109	99909	120	99909	148
1	scaffold_1_mat	79600001	79700000	0.00132538	99594	132	99594	576
2	scaffold_1_mat	79600001	79700000	0.00145799	99452	145	99452	860
1	scaffold_1_mat	79700001	79800000	0.000245351	97819	24	97819	1258
2	scaffold_1_mat	79700001	79800000	0.0022927	93776	215	93776	9344
1	scaffold_1_mat	79800001	79900000	0.00217799	98715	215	98715	2224
2	scaffold_1_mat	79800001	79900000	0.00228223	96397	220	96397	6860
1	scaffold_1_mat	79900001	80000000	0.00143615	99572	143	99572	530
2	scaffold_1_mat	79900001	80000000	0.000982969	99698	98	99698	278
1	scaffold_1_mat	80000001	80100000	0.000673821	99433	67	99433	1072
2	scaffold_1_mat	80000001	80100000	0.00046214	99537	46	99537	864
2	scaffold_1_mat	80100001	80200000	0.000687158	97503	67	97503	4842
1	scaffold_1_mat	80100001	80200000	0.000445222	98827	44	98827	2194
1	scaffold_1_mat	80200001	80300000	0.000475237	98898	47	98898	1914
2	scaffold_1_mat	80200001	80300000	0.0010391	99124	103	99124	1462
1	scaffold_1_mat	80300001	80400000	0.00302331	99229	300	99229	1244
2	scaffold_1_mat	80300001	80400000	0.00187189	99365	186	99365	972
1	scaffold_1_mat	80400001	80500000	0.00388991	98974	385	98974	956
2	scaffold_1_mat	80400001	80500000	0.00721908	98489	711	98489	1926
1	scaffold_1_mat	80500001	80600000	0.000783384	99568	78	99568	706
2	scaffold_1_mat	80500001	80600000	0.000311915	99386	31	99386	1070
1	scaffold_1_mat	80600001	80700000	0.00235375	99416	234	99416	764
2	scaffold_1_mat	80600001	80700000	0.00366245	99387	364	99387	822
2	scaffold_1_mat	80700001	80800000	0.000361047	99710	36	99710	542
1	scaffold_1_mat	80700001	80800000	0.000561724	99693	56	99693	576
1	scaffold_1_mat	80800001	80900000	0.00281823	99353	280	99353	834
2	scaffold_1_mat	80800001	80900000	0.00192949	99508	192	99508	524
1	scaffold_1_mat	80900001	81000000	0.00200702	99152	199	99152	1282
2	scaffold_1_mat	80900001	81000000	0.00154069	99306	153	99306	974
1	scaffold_1_mat	81000001	81100000	0.00106876	99180	106	99180	1348
2	scaffold_1_mat	81000001	81100000	0.00100721	99284	100	99284	1140
1	scaffold_1_mat	81100001	81200000	0.00134572	99575	134	99575	294
2	scaffold_1_mat	81100001	81200000	0.000833718	99554	83	99554	336
1	scaffold_1_mat	81200001	81300000	0.00144304	99789	144	99789	186
2	scaffold_1_mat	81200001	81300000	0.00264508	99808	264	99808	148
2	scaffold_1_mat	81300001	81400000	0.00100538	99465	100	99465	854
1	scaffold_1_mat	81300001	81400000	0.00241417	99413	240	99413	958
1	scaffold_1_mat	81400001	81500000	0.00161516	98442	159	98442	2956
2	scaffold_1_mat	81400001	81500000	0.00166017	98785	164	98785	2270
1	scaffold_1_mat	81500001	81600000	0.00162075	98720	160	98720	2226
2	scaffold_1_mat	81500001	81600000	8.082114281095935e-05	98984	8	98984	1698
1	scaffold_1_mat	81600001	81700000	0.00171915	99468	171	99468	782
2	scaffold_1_mat	81600001	81700000	0.000130914	99302	13	99302	1114
1	scaffold_1_mat	81700001	81800000	0.00292956	98991	290	98991	1286
2	scaffold_1_mat	81700001	81800000	0.000249353	96249	24	96249	6770
1	scaffold_1_mat	81800001	81900000	0.00441068	97944	432	97944	3758
2	scaffold_1_mat	81800001	81900000	0.00277424	96603	268	96603	6440
2	scaffold_1_mat	81900001	82000000	0.000330539	99837	33	99837	260
1	scaffold_1_mat	81900001	82000000	0.000801186	99852	80	99852	230
1	scaffold_1_mat	82000001	82100000	0.000651316	99798	65	99798	334
2	scaffold_1_mat	82000001	82100000	0.000250704	99719	25	99719	492
1	scaffold_1_mat	82100001	82200000	0.000547492	96805	53	96805	6258
2	scaffold_1_mat	82100001	82200000	0.000908931	96817	88	96817	6234
1	scaffold_1_mat	82200001	82300000	0.000712844	99601	71	99601	674
2	scaffold_1_mat	82200001	82300000	0.000934373	99532	93	99532	812
1	scaffold_1_mat	82300001	82400000	0.00260199	99155	258	99155	1430
2	scaffold_1_mat	82300001	82400000	0.00101606	97435	99	97435	4870
1	scaffold_1_mat	82400001	82500000	0.00137368	99732	137	99732	296
2	scaffold_1_mat	82400001	82500000	0.000621174	99811	62	99811	138
2	scaffold_1_mat	82500001	82600000	0.000345283	98470	34	98470	2428
1	scaffold_1_mat	82500001	82600000	0.00573132	99279	569	99279	810
2	scaffold_1_mat	82600001	82700000	0.00426811	99107	423	99107	1450
1	scaffold_1_mat	82600001	82700000	0.00460987	99352	458	99352	960
1	scaffold_1_mat	82700001	82800000	0.00233231	99472	232	99472	670
2	scaffold_1_mat	82700001	82800000	0.00234138	99514	233	99514	586
1	scaffold_1_mat	82800001	82900000	0.00143582	99595	143	99595	704
2	scaffold_1_mat	82800001	82900000	0.000201792	99112	20	99112	1670
1	scaffold_1_mat	82900001	83000000	0.00160407	97876	157	97876	3808
2	scaffold_1_mat	82900001	83000000	0.000734868	96616	71	96616	6328
1	scaffold_1_mat	83000001	83100000	0.00150729	97526	147	97526	4644
2	scaffold_1_mat	83000001	83100000	0.00185744	97446	181	97446	4804
1	scaffold_1_mat	83100001	83200000	0.00168305	99819	168	99819	276
2	scaffold_1_mat	83100001	83200000	0.000130315	99758	13	99758	398
1	scaffold_1_mat	83200001	83300000	0.00604535	98919	598	98919	1656
2	scaffold_1_mat	83200001	83300000	0.00403434	98901	399	98901	1692
2	scaffold_1_mat	83300001	83400000	0.00134677	99497	134	99497	852
1	scaffold_1_mat	83300001	83400000	0.00138356	99743	138	99743	360
1	scaffold_1_mat	83400001	83500000	0.00180981	99458	180	99458	816
2	scaffold_1_mat	83400001	83500000	0.00179096	99388	178	99388	956
1	scaffold_1_mat	83500001	83600000	0.00066172	99740	66	99740	454
2	scaffold_1_mat	83500001	83600000	0.000611547	99747	61	99747	440
1	scaffold_1_mat	83600001	83700000	0.000462795	99396	46	99396	980
2	scaffold_1_mat	83600001	83700000	0.00195423	99272	194	99272	1228
1	scaffold_1_mat	83700001	83800000	3.0077901765572835e-05	99741	3	99741	422
2	scaffold_1_mat	83700001	83800000	0.000281077	99617	28	99617	670
1	scaffold_1_mat	83800001	83900000	0.000708008	98869	70	98869	1364
2	scaffold_1_mat	83800001	83900000	0.00557544	98647	550	98647	1808
2	scaffold_1_mat	83900001	84000000	0.00243034	98340	239	98340	2772
1	scaffold_1_mat	83900001	84000000	0.0024278	98443	239	98443	2566
1	scaffold_1_mat	84000001	84100000	0.000521434	99725	52	99725	448
2	scaffold_1_mat	84000001	84100000	0.00211548	99741	211	99741	416
1	scaffold_1_mat	84100001	84200000	0.000787855	99003	78	99003	1556
2	scaffold_1_mat	84100001	84200000	0.0015351	98365	151	98365	2832
1	scaffold_1_mat	84200001	84300000	0.000321582	99508	32	99508	848
2	scaffold_1_mat	84200001	84300000	0.000563687	99346	56	99346	1172
1	scaffold_1_mat	84300001	84400000	0.000783959	99495	78	99495	936
2	scaffold_1_mat	84300001	84400000	0.000593221	99457	59	99457	1012
1	scaffold_1_mat	84400001	84500000	0.00118728	99387	118	99387	1076
2	scaffold_1_mat	84400001	84500000	0.000321427	99556	32	99556	738
2	scaffold_1_mat	84500001	84600000	0.00159862	99461	159	99461	658
1	scaffold_1_mat	84500001	84600000	0.00168814	99518	168	99518	544
1	scaffold_1_mat	84600001	84700000	0.00256832	98508	253	98508	2176
2	scaffold_1_mat	84600001	84700000	0.00498051	98785	492	98785	1622
1	scaffold_1_mat	84700001	84800000	0.00037124	99666	37	99666	574
2	scaffold_1_mat	84700001	84800000	0.00101478	99529	101	99529	848
1	scaffold_1_mat	84800001	84900000	0.00153627	99592	153	99592	456
2	scaffold_1_mat	84800001	84900000	0.00240126	99531	239	99531	578
1	scaffold_1_mat	84900001	85000000	1.0089901018071012e-05	99109	1	99109	1346
2	scaffold_1_mat	84900001	85000000	0.000385356	98610	38	98610	2344
2	scaffold_1_mat	85000001	85100000	0.00145528	99637	145	99637	522
1	scaffold_1_mat	85000001	85100000	1.002646988048448e-05	99736	1	99736	324
2	scaffold_1_mat	85100001	85200000	0.00319331	99270	317	99270	802
1	scaffold_1_mat	85100001	85200000	1.007566826869792e-05	99249	1	99249	844
1	scaffold_1_mat	85200001	85300000	0.000342001	99415	34	99415	930
2	scaffold_1_mat	85200001	85300000	0.00248421	99428	247	99428	904
1	scaffold_1_mat	85300001	85400000	0.000624345	99304	62	99304	1306
2	scaffold_1_mat	85300001	85400000	0	99375	0	99375	1164
1	scaffold_1_mat	85400001	85500000	0.00404541	99619	403	99619	618
2	scaffold_1_mat	85400001	85500000	0.000151067	99294	15	99294	1268
1	scaffold_1_mat	85500001	85600000	0.00131442	99664	131	99664	478
2	scaffold_1_mat	85500001	85600000	0	99599	0	99599	608
1	scaffold_1_mat	85600001	85700000	0.000714027	99436	71	99436	1038
2	scaffold_1_mat	85600001	85700000	8.040120199796987e-05	99501	8	99501	908
2	scaffold_1_mat	85700001	85800000	0.000321227	99618	32	99618	638
1	scaffold_1_mat	85700001	85800000	0.000874091	99532	87	99532	810
1	scaffold_1_mat	85800001	85900000	0.000473275	99308	47	99308	978
2	scaffold_1_mat	85800001	85900000	0.00134314	99022	133	99022	1550
1	scaffold_1_mat	85900001	86000000	0.000462205	99523	46	99523	388
2	scaffold_1_mat	85900001	86000000	0.00227172	99484	226	99484	466
1	scaffold_1_mat	86000001	86100000	0.000644174	99352	64	99352	830
2	scaffold_1_mat	86000001	86100000	0.00229245	99457	228	99457	620
1	scaffold_1_mat	86100001	86200000	0.0046728	98870	462	98870	1612
2	scaffold_1_mat	86100001	86200000	0.00572402	99231	568	99231	890
1	scaffold_1_mat	86200001	86300000	0.000833677	99559	83	99559	738
2	scaffold_1_mat	86200001	86300000	0.00137684	99503	137	99503	850
2	scaffold_1_mat	86300001	86400000	0.000541728	99681	54	99681	426
1	scaffold_1_mat	86300001	86400000	3.013470211846956e-05	99553	3	99553	682
1	scaffold_1_mat	86400001	86500000	0.000724412	99391	72	99391	940
2	scaffold_1_mat	86400001	86500000	0.000927793	99160	92	99160	1402
1	scaffold_1_mat	86500001	86600000	0.00415512	99636	414	99636	398
2	scaffold_1_mat	86500001	86600000	0.000332581	99224	33	99224	1222
1	scaffold_1_mat	86600001	86700000	0.000241495	99381	24	99381	1118
2	scaffold_1_mat	86600001	86700000	0.000342918	99149	34	99149	1582
1	scaffold_1_mat	86700001	86800000	0.000121636	98655	12	98655	2632
2	scaffold_1_mat	86700001	86800000	0.000223011	98650	22	98650	2642
1	scaffold_1_mat	86800001	86900000	0.000322473	99233	32	99233	1476
2	scaffold_1_mat	86800001	86900000	0.000544262	99217	54	99217	1508
2	scaffold_1_mat	86900001	87000000	0.00281894	99328	280	99328	772
1	scaffold_1_mat	86900001	87000000	0.00247844	99256	246	99256	916
1	scaffold_1_mat	87000001	87100000	0.00275972	98923	273	98923	1818
2	scaffold_1_mat	87000001	87100000	0.00289832	99023	287	99023	1618
1	scaffold_1_mat	87100001	87200000	0.00127741	99420	127	99420	1068
2	scaffold_1_mat	87100001	87200000	0.00086348	99597	86	99597	714
1	scaffold_1_mat	87200001	87300000	0.000431788	99586	43	99586	780
2	scaffold_1_mat	87200001	87300000	0.000100496	99506	10	99506	940
1	scaffold_1_mat	87300001	87400000	8.450138899158155e-05	94673	8	94673	10314
2	scaffold_1_mat	87300001	87400000	0.000201101	94480	19	94480	10700
1	scaffold_1_mat	87400001	87500000	3.0100233778482348e-05	99667	3	99667	636
2	scaffold_1_mat	87400001	87500000	2.0064809334149303e-05	99677	2	99677	616
1	scaffold_1_mat	87500001	87600000	0.000471997	99577	47	99577	790
2	scaffold_1_mat	87500001	87600000	1.0056214237588116e-05	99441	1	99441	1062
2	scaffold_1_mat	87600001	87700000	0.000293531	98797	29	98797	2172
1	scaffold_1_mat	87600001	87700000	0.000765465	99286	76	99286	1194
1	scaffold_1_mat	87700001	87800000	0.00179101	99385	178	99385	862
2	scaffold_1_mat	87700001	87800000	0.00174314	99246	173	99246	1140
1	scaffold_1_mat	87800001	87900000	0.00119561	99531	119	99531	806
2	scaffold_1_mat	87800001	87900000	0.00155907	99418	155	99418	1032
1	scaffold_1_mat	87900001	88000000	0.000390774	99802	39	99802	280
2	scaffold_1_mat	87900001	88000000	0.000802882	99641	80	99641	602
1	scaffold_1_mat	88000001	88100000	0.000553192	99423	55	99423	1016
2	scaffold_1_mat	88000001	88100000	0.000100613	99391	10	99391	1080
1	scaffold_1_mat	88100001	88200000	0.000251024	99592	25	99592	790
2	scaffold_1_mat	88100001	88200000	0.000300987	99672	30	99672	630
2	scaffold_1_mat	88200001	88300000	0.000250448	99821	25	99821	314
1	scaffold_1_mat	88200001	88300000	0.000390758	99806	39	99806	344
1	scaffold_1_mat	88300001	88400000	8.037454538147769e-05	99534	8	99534	850
2	scaffold_1_mat	88300001	88400000	6.032393955541257e-05	99463	6	99463	992
1	scaffold_1_mat	88400001	88500000	0.000665631	99154	66	99154	1570
2	scaffold_1_mat	88400001	88500000	0.000905533	99389	90	99389	1100
1	scaffold_1_mat	88500001	88600000	0.000873143	99640	87	99640	574
2	scaffold_1_mat	88500001	88600000	0.000721826	99747	72	99747	360
1	scaffold_1_mat	88600001	88700000	8.014024542950163e-05	99825	8	99825	344
2	scaffold_1_mat	88600001	88700000	5.014743345435581e-05	99706	5	99706	582
1	scaffold_1_mat	88700001	88800000	0.000786806	99135	78	99135	1452
2	scaffold_1_mat	88700001	88800000	0.00101971	99048	101	99048	1626
2	scaffold_1_mat	88800001	88900000	0.00130933	97760	128	97760	3874
1	scaffold_1_mat	88800001	88900000	0.00122748	97761	120	97761	3872
1	scaffold_1_mat	88900001	89000000	0.000160152	99905	16	99905	184
2	scaffold_1_mat	88900001	89000000	0.00014016	99886	14	99886	222
1	scaffold_1_mat	89000001	89100000	0.0003242	89451	29	89451	19824
2	scaffold_1_mat	89000001	89100000	0.00188955	88910	168	88910	20906
1	scaffold_1_mat	89100001	89200000	0.000321963	62119	20	62119	75754
2	scaffold_1_mat	89100001	89200000	0.000160092	62464	10	62464	75064
1	scaffold_1_mat	89200001	89300000	0.00120359	99702	120	99702	474
2	scaffold_1_mat	89200001	89300000	0.000537853	98540	53	98540	2798
1	scaffold_1_mat	89300001	89400000	0.002957	99425	294	99425	734
2	scaffold_1_mat	89300001	89400000	0.000755416	99283	75	99283	1018
2	scaffold_1_mat	89400001	89500000	0.00108495	99544	108	99544	682
1	scaffold_1_mat	89400001	89500000	0.000772139	99723	77	99723	324
1	scaffold_1_mat	89500001	89600000	0.00193826	99574	193	99574	712
2	scaffold_1_mat	89500001	89600000	0.00150453	99699	150	99699	462
1	scaffold_1_mat	89600001	89700000	0.000662079	99686	66	99686	532
2	scaffold_1_mat	89600001	89700000	0.000954707	99507	95	99507	890
1	scaffold_1_mat	89700001	89800000	3.0161666532614812e-05	99464	3	99464	902
2	scaffold_1_mat	89700001	89800000	0.000604546	99248	60	99248	1334
1	scaffold_1_mat	89800001	89900000	0.000642222	99654	64	99654	508
2	scaffold_1_mat	89800001	89900000	0.00115319	99723	115	99723	370
1	scaffold_1_mat	89900001	90000000	0.000684387	99359	68	99359	916
2	scaffold_1_mat	89900001	90000000	0.000806826	99154	80	99154	1326
2	scaffold_1_mat	90000001	90100000	0.000541902	99649	54	99649	590
1	scaffold_1_mat	90000001	90100000	0.000722834	99608	72	99608	672
2	scaffold_1_mat	90100001	90200000	0.00109268	99755	109	99755	388
1	scaffold_1_mat	90100001	90200000	0.000400926	99769	40	99769	360
1	scaffold_1_mat	90200001	90300000	0.000250732	99708	25	99708	274
2	scaffold_1_mat	90200001	90300000	5.0183672240399865e-05	99634	5	99634	422
1	scaffold_1_mat	90300001	90400000	0.00124598	99520	124	99520	716
2	scaffold_1_mat	90300001	90400000	1.0038346483567226e-05	99618	1	99618	520
1	scaffold_1_mat	90400001	90500000	0.00120574	99524	120	99524	830
2	scaffold_1_mat	90400001	90500000	0.000853491	99591	85	99591	696
1	scaffold_1_mat	90500001	90600000	0.00192275	99337	191	99337	966
2	scaffold_1_mat	90500001	90600000	0.00219417	99354	218	99354	932
1	scaffold_1_mat	90600001	90700000	0.00181782	99570	181	99570	784
2	scaffold_1_mat	90600001	90700000	0.000190914	99521	19	99521	882
2	scaffold_1_mat	90700001	90800000	0.000350824	99765	35	99765	436
1	scaffold_1_mat	90700001	90800000	0.000170419	99754	17	99754	458
1	scaffold_1_mat	90800001	90900000	0.000320969	99698	32	99698	520
2	scaffold_1_mat	90800001	90900000	0.00090298	99670	90	99670	576
1	scaffold_1_mat	90900001	91000000	0.00468384	99064	464	99064	1368
2	scaffold_1_mat	90900001	91000000	0.000456311	98617	45	98617	2262
1	scaffold_1_mat	91000001	91100000	0.00280214	99210	278	99210	1146
2	scaffold_1_mat	91000001	91100000	0.00318851	99106	316	99106	1354
1	scaffold_1_mat	91100001	91200000	0.000664124	99379	66	99379	1116
2	scaffold_1_mat	91100001	91200000	0.00124721	99422	124	99422	1030
1	scaffold_1_mat	91200001	91300000	0.000191328	99306	19	99306	1364
2	scaffold_1_mat	91200001	91300000	0.000221493	99326	22	99326	1324
2	scaffold_1_mat	91300001	91400000	9.050228769671676e-05	99445	9	99445	1008
1	scaffold_1_mat	91300001	91400000	0.000110548	99504	11	99504	890
1	scaffold_1_mat	91400001	91500000	0.00398803	99548	397	99548	542
2	scaffold_1_mat	91400001	91500000	1.0210124359314696e-05	97942	1	97942	3754
1	scaffold_1_mat	91500001	91600000	0.00135339	98272	133	98272	3242
2	scaffold_1_mat	91500001	91600000	0.00242033	97094	235	97094	5598
1	scaffold_1_mat	91600001	91700000	0.000271365	99497	27	99497	966
2	scaffold_1_mat	91600001	91700000	0.000201064	99471	20	99471	1018
1	scaffold_1_mat	91700001	91800000	0.000572048	99642	57	99642	504
2	scaffold_1_mat	91700001	91800000	0.000581891	99675	58	99675	438
1	scaffold_1_mat	91800001	91900000	0.000522477	99526	52	99526	912
2	scaffold_1_mat	91800001	91900000	0.000482873	99405	48	99405	1154
2	scaffold_1_mat	91900001	92000000	0.00050317	99370	50	99370	1240
1	scaffold_1_mat	91900001	92000000	0.000462916	99370	46	99370	1240
1	scaffold_1_mat	92000001	92100000	0.00101459	99548	101	99548	824
2	scaffold_1_mat	92000001	92100000	0.00110468	99576	110	99576	768
1	scaffold_1_mat	92100001	92200000	0.00161453	99100	160	99100	1642
2	scaffold_1_mat	92100001	92200000	0.00105083	98969	104	98969	1904
1	scaffold_1_mat	92200001	92300000	0.00170282	99247	169	99247	1274
2	scaffold_1_mat	92200001	92300000	0.0002713	99521	27	99521	726
1	scaffold_1_mat	92300001	92400000	0.000521952	99626	52	99626	560
2	scaffold_1_mat	92300001	92400000	0.000441364	99691	44	99691	430
1	scaffold_1_mat	92400001	92500000	0.000442937	99337	44	99337	1014
2	scaffold_1_mat	92400001	92500000	0.00056363	99356	56	99356	976
1	scaffold_1_mat	92500001	92600000	0.00315679	99468	314	99468	872
2	scaffold_1_mat	92500001	92600000	0.000321537	99522	32	99522	764
2	scaffold_1_mat	92600001	92700000	0.000973993	99590	97	99590	708
1	scaffold_1_mat	92600001	92700000	0.00105315	99701	105	99701	486
1	scaffold_1_mat	92700001	92800000	0.00102475	99536	102	99536	804
2	scaffold_1_mat	92700001	92800000	0.00100506	99497	100	99497	882
1	scaffold_1_mat	92800001	92900000	0.00018077	99574	18	99574	770
2	scaffold_1_mat	92800001	92900000	0.000612874	99531	61	99531	856
1	scaffold_1_mat	92900001	93000000	0.00182261	99308	181	99308	1036
2	scaffold_1_mat	92900001	93000000	0.00349636	99246	347	99246	1160
1	scaffold_1_mat	93000001	93100000	0.00074419	99437	74	99437	1066
2	scaffold_1_mat	93000001	93100000	0.00056359	99363	56	99363	1214
1	scaffold_1_mat	93100001	93200000	0.000403788	99062	40	99062	1250
2	scaffold_1_mat	93100001	93200000	0.00355225	99092	352	99092	1190
2	scaffold_1_mat	93200001	93300000	0.00240811	99248	239	99248	728
1	scaffold_1_mat	93200001	93300000	0.00122942	99234	122	99234	756
1	scaffold_1_mat	93300001	93400000	0.000361072	99703	36	99703	394
2	scaffold_1_mat	93300001	93400000	0.00107341	99682	107	99682	436
1	scaffold_1_mat	93400001	93500000	0.000634339	99316	63	99316	758
2	scaffold_1_mat	93400001	93500000	0.00164305	99206	163	99206	978
1	scaffold_1_mat	93500001	93600000	0.00280862	99337	279	99337	762
2	scaffold_1_mat	93500001	93600000	0.00298628	99455	297	99455	526
1	scaffold_1_mat	93600001	93700000	0.00157726	99540	157	99540	492
2	scaffold_1_mat	93600001	93700000	0.00131687	99478	131	99478	616
1	scaffold_1_mat	93700001	93800000	0.00102385	99624	102	99624	642
2	scaffold_1_mat	93700001	93800000	0.000712101	99705	71	99705	480
2	scaffold_1_mat	93800001	93900000	0.000362936	99191	36	99191	1524
1	scaffold_1_mat	93800001	93900000	0.000783675	99531	78	99531	844
1	scaffold_1_mat	93900001	94000000	0.000530924	99826	53	99826	308
2	scaffold_1_mat	93900001	94000000	0.00031041	99868	31	99868	224
1	scaffold_1_mat	94000001	94100000	0.000532583	99515	53	99515	854
2	scaffold_1_mat	94000001	94100000	0.000602434	99596	60	99596	692
1	scaffold_1_mat	94100001	94200000	0.000969002	99071	96	99071	1542
2	scaffold_1_mat	94100001	94200000	0.00119244	98957	118	98957	1770
1	scaffold_1_mat	94200001	94300000	0.00189346	99289	188	99289	732
2	scaffold_1_mat	94200001	94300000	0.00180215	98771	178	98771	1768
1	scaffold_1_mat	94300001	94400000	0.000543867	99289	54	99289	1204
2	scaffold_1_mat	94300001	94400000	0.00115721	99377	115	99377	1028
2	scaffold_1_mat	94400001	94500000	0.00118236	98955	117	98955	1690
1	scaffold_1_mat	94400001	94500000	0.000861597	98654	85	98654	2292
1	scaffold_1_mat	94500001	94600000	0.00213256	99411	212	99411	1036
2	scaffold_1_mat	94500001	94600000	0.000223848	98281	22	98281	3296
1	scaffold_1_mat	94600001	94700000	4.021191680154414e-05	99473	4	99473	882
2	scaffold_1_mat	94600001	94700000	0.0016498	99406	164	99406	1016
1	scaffold_1_mat	94700001	94800000	0.00505523	99501	503	99501	600
2	scaffold_1_mat	94700001	94800000	0.00159319	99172	158	99172	1258
1	scaffold_1_mat	94800001	94900000	0.00274433	99478	273	99478	814
2	scaffold_1_mat	94800001	94900000	0.001505	99003	149	99003	1764
1	scaffold_1_mat	94900001	95000000	0.00657669	98986	651	98986	1322
2	scaffold_1_mat	94900001	95000000	0.00147792	98111	145	98111	3072
2	scaffold_1_mat	95000001	95100000	0.00255708	99332	254	99332	1024
1	scaffold_1_mat	95000001	95100000	0.00168176	99301	167	99301	1086
2	scaffold_1_mat	95100001	95200000	0.000462553	99448	46	99448	1028
1	scaffold_1_mat	95100001	95200000	0.00103596	99425	103	99425	1074
1	scaffold_1_mat	95200001	95300000	0.00059193	99674	59	99674	584
2	scaffold_1_mat	95200001	95300000	0.000481449	99699	48	99699	534
1	scaffold_1_mat	95300001	95400000	0.00118282	99762	118	99762	266
2	scaffold_1_mat	95300001	95400000	0.00145536	99632	145	99632	526
1	scaffold_1_mat	95400001	95500000	0.000674404	99347	67	99347	1188
2	scaffold_1_mat	95400001	95500000	0.000975894	99396	97	99396	1090
1	scaffold_1_mat	95500001	95600000	0.0016059	99010	159	99010	1544
2	scaffold_1_mat	95500001	95600000	0.00029746	97492	29	97492	4580
1	scaffold_1_mat	95600001	95700000	0.000743487	99531	74	99531	876
2	scaffold_1_mat	95600001	95700000	1.0080645161290324e-05	99200	1	99200	1538
1	scaffold_1_mat	95700001	95800000	0.00016066	99589	16	99589	686
2	scaffold_1_mat	95700001	95800000	2.0086573130191123e-05	99569	2	99569	726
2	scaffold_1_mat	95800001	95900000	5.3873505010235965e-05	92810	5	92810	14370
1	scaffold_1_mat	95800001	95900000	0.00012928	92822	12	92822	14346
1	scaffold_1_mat	95900001	96000000	0.000714192	99413	71	99413	888
2	scaffold_1_mat	95900001	96000000	0	99227	0	99227	1260
1	scaffold_1_mat	96000001	96100000	0.000150228	99848	15	99848	230
2	scaffold_1_mat	96000001	96100000	4.029942472571204e-05	99257	4	99257	1412
1	scaffold_1_mat	96100001	96200000	0.00157528	99665	157	99665	506
2	scaffold_1_mat	96100001	96200000	0.000821619	99803	82	99803	230
1	scaffold_1_mat	96200001	96300000	0.00149648	99567	149	99567	702
2	scaffold_1_mat	96200001	96300000	0.00132481	98882	131	98882	2072
1	scaffold_1_mat	96300001	96400000	0.00312249	99600	311	99600	574
2	scaffold_1_mat	96300001	96400000	0.000472376	99497	47	99497	780
2	scaffold_1_mat	96400001	96500000	0.000363157	96377	35	96377	7184
1	scaffold_1_mat	96400001	96500000	0.000327617	97675	32	97675	4588
1	scaffold_1_mat	96500001	96600000	0.0017625	99291	175	99291	1096
2	scaffold_1_mat	96500001	96600000	0.00314571	98547	310	98547	2584
1	scaffold_1_mat	96600001	96700000	0.00163446	99727	163	99727	288
2	scaffold_1_mat	96600001	96700000	0.00264887	99665	264	99665	412
1	scaffold_1_mat	96700001	96800000	0.00323514	99532	322	99532	624
2	scaffold_1_mat	96700001	96800000	0.00447277	99491	445	99491	706
1	scaffold_1_mat	96800001	96900000	0.000281469	99478	28	99478	762
2	scaffold_1_mat	96800001	96900000	0.00174018	99415	173	99415	888
1	scaffold_1_mat	96900001	97000000	0.000786187	99213	78	99213	1382
2	scaffold_1_mat	96900001	97000000	0.000765496	99282	76	99282	1244
2	scaffold_1_mat	97000001	97100000	0.000291194	99590	29	99590	746
1	scaffold_1_mat	97000001	97100000	0.00051212	99586	51	99586	754
1	scaffold_1_mat	97100001	97200000	0.000533666	99313	53	99313	954
2	scaffold_1_mat	97100001	97200000	0.0002526	95012	24	95012	9556
1	scaffold_1_mat	97200001	97300000	0.000431918	99556	43	99556	778
2	scaffold_1_mat	97200001	97300000	0.0009756	99426	97	99426	1038
1	scaffold_1_mat	97300001	97400000	0.000781892	99758	78	99758	406
2	scaffold_1_mat	97300001	97400000	0.000862882	99666	86	99666	590
1	scaffold_1_mat	97400001	97500000	0.000471618	99657	47	99657	472
2	scaffold_1_mat	97400001	97500000	0.000791932	99756	79	99756	274
2	scaffold_1_mat	97500001	97600000	0.00272682	99750	272	99750	272
1	scaffold_1_mat	97500001	97600000	0.00105262	99751	105	99751	270
2	scaffold_1_mat	97600001	97700000	0.000504709	99067	50	99067	1656
1	scaffold_1_mat	97600001	97700000	0.0012881	99371	128	99371	1048
1	scaffold_1_mat	97700001	97800000	0.000713884	99456	71	99456	590
2	scaffold_1_mat	97700001	97800000	0.0010141	99596	101	99596	310
1	scaffold_1_mat	97800001	97900000	0.0019493	98497	192	98497	2162
2	scaffold_1_mat	97800001	97900000	0.00136942	95661	131	95661	7834
1	scaffold_1_mat	97900001	98000000	0.000894517	99495	89	99495	758
2	scaffold_1_mat	97900001	98000000	0.000743114	99581	74	99581	586
1	scaffold_1_mat	98000001	98100000	0.000482732	99434	48	99434	958
2	scaffold_1_mat	98000001	98100000	0.000814291	99473	81	99473	880
1	scaffold_1_mat	98100001	98200000	0.00118374	98839	117	98839	1704
2	scaffold_1_mat	98100001	98200000	0.00498668	99064	494	99064	1254
2	scaffold_1_mat	98200001	98300000	0.00243153	98292	239	98292	2416
1	scaffold_1_mat	98200001	98300000	0.00142565	98201	140	98201	2598
1	scaffold_1_mat	98300001	98400000	0.000774367	99436	77	99436	972
2	scaffold_1_mat	98300001	98400000	0.000744048	99456	74	99456	932
1	scaffold_1_mat	98400001	98500000	0.00102448	99563	102	99563	774
2	scaffold_1_mat	98400001	98500000	0.000563012	99465	56	99465	970
1	scaffold_1_mat	98500001	98600000	0.00138638	99540	138	99540	760
2	scaffold_1_mat	98500001	98600000	0.00107516	99520	107	99520	800
1	scaffold_1_mat	98600001	98700000	0.000502821	99439	50	99439	952
2	scaffold_1_mat	98600001	98700000	0.00121587	99517	121	99517	796
1	scaffold_1_mat	98700001	98800000	0.000230741	99679	23	99679	532
2	scaffold_1_mat	98700001	98800000	0.000110354	99679	11	99679	532
2	scaffold_1_mat	98800001	98900000	0.000301033	99657	30	99657	644
1	scaffold_1_mat	98800001	98900000	0.000200704	99649	20	99649	660
1	scaffold_1_mat	98900001	99000000	0.00119307	99743	119	99743	402
2	scaffold_1_mat	98900001	99000000	0.000491243	99747	49	99747	394
1	scaffold_1_mat	99000001	99100000	0.000231488	99357	23	99357	1154
2	scaffold_1_mat	99000001	99100000	0.000693614	99479	69	99479	910
1	scaffold_1_mat	99100001	99200000	0.000352091	99406	35	99406	1076
2	scaffold_1_mat	99100001	99200000	0.000321673	99480	32	99480	928
1	scaffold_1_mat	99200001	99300000	0.00175497	99147	174	99147	1562
2	scaffold_1_mat	99200001	99300000	0.00190553	99185	189	99185	1486
1	scaffold_1_mat	99300001	99400000	0.00257877	99660	257	99660	446
2	scaffold_1_mat	99300001	99400000	0.00259127	99565	258	99565	636
2	scaffold_1_mat	99400001	99500000	0.00313708	98818	310	98818	1968
1	scaffold_1_mat	99400001	99500000	0.00015139	99082	15	99082	1440
1	scaffold_1_mat	99500001	99600000	6.02906006953516e-05	99518	6	99518	882
2	scaffold_1_mat	99500001	99600000	2.0116879067381488e-05	99419	2	99419	1080
1	scaffold_1_mat	99600001	99700000	0.00392646	99326	390	99326	670
2	scaffold_1_mat	99600001	99700000	0.000375524	98529	37	98529	2264
1	scaffold_1_mat	99700001	99800000	0.00242614	99747	242	99747	360
2	scaffold_1_mat	99700001	99800000	0.00135257	99810	135	99810	234
1	scaffold_1_mat	99800001	99900000	0.00141508	99641	141	99641	654
2	scaffold_1_mat	99800001	99900000	0.000280969	99655	28	99655	626
1	scaffold_1_mat	99900001	100000000	0.000401506	99625	40	99625	676
[truncated: 14,384 more rows]
